# Supplementary material for: Poly[[bis­(dimethyl­formamide)[μ7-5,5′-(methyl­enedi­oxy)diisophthalato]dizinc] dimethyl­formamide monosolvate]
Source: Acta Crystallogr Sect E Struct Rep Online. 2011 Sep 20;67(Pt 10):m1406. doi: 10.1107/S1600536811037056 (PMC3201252; doi:10.1107/S1600536811037056)
Supplement: Supplementary file 1 [file e-67-m1406-sup1.cif]

##############################################################################
#                                                                            #
# This CIF contains the data in a paper accepted for publication in          #
# Acta Crystallographica Section E. It conforms to the requirements of       #
# Notes for Authors for Acta Crystallographica Section E, and has been       #
# peer reviewed under the auspices of the IUCr Commission on Journals.       #
#                                                                            #
# Full details of the Crystallographic Information File format               #
# are given in the paper "The Crystallographic Information File (CIF):       #
# a New Standard Archive File for Crystallography" by S. R. Hall, F. H.      #
# Allen and I. D. Brown [Acta Cryst. (1991), A47, 655-685].                  #
#                                                                            #
# The current version of the core CIF dictionary is obtainable from          #
# ftp://ftp.iucr.org/pub/cif_core.dic.                                       #
#                                                                            #
# Software is freely available for graphical display of the structure(s)     #
# in this CIF. For information consult the CIF software page                 #
# http://www.iucr.org/resources/cif/software.                                #
#                                                                            #
# This file may be used for bona fide research purposes within the           #
# scientific community so long as proper attribution is given to the journal # 
# article from which it was obtained.                                        #
#                                                                            #
##############################################################################
data_global
_audit_creation_method     SHELXL-97
_journal_date_recd_electronic     2011-05-27
_journal_date_accepted     2011-09-13
_journal_name_full     'Acta Crystallographica, Section E'
_journal_year     2011
_journal_volume     67
_journal_issue     10
_journal_page_first     m1406
_journal_page_last     m1406
_journal_paper_category     QM
_journal_coeditor_code     KP2331
_publ_contact_author_name     'Prof. Qiu, Wen-Ge'
_publ_contact_author_address
;
College of Environmental and Energy Engineering
Beijing University of Technology
Beijing 100124
People's Republic of China
;
_publ_contact_author_email     'qiuwenge@bjut.edu.cn'
_publ_contact_author_fax     '86-10-67391983'
_publ_contact_author_phone     '86-10-67396588'
_publ_section_title
;
Poly[[bis(dimethylformamide)[\m~7~-5,5'-(methylenedioxy)diisophthalato]dizinc]
dimethylformamide monosolvate]
;
loop_
    _publ_author_name
    _publ_author_address
    'Li, Chuan-Qiang'
;
College of Environmental and Energy Engineering
Beijing University of Technology
Beijing 100124
People's Republic of China
;
    'Qiu, Wen-Ge'
;
College of Environmental and Energy Engineering
Beijing University of Technology
Beijing 100124
People's Republic of China
;
    'He, Hong'
;
College of Environmental and Energy Engineering
Beijing University of Technology
Beijing 100124
People's Republic of China
;
data_I
_chemical_name_systematic
;
Poly[[bis(dimethylformamide)[\m~7~-5,5'-(methylenedioxy)diisophthalato]dizinc]
dimethylformamide monosolvate]
;
_chemical_name_common     ?
_chemical_formula_moiety     'C23 H22 N2 O12 Zn2, C3 H7 N O'
_chemical_formula_sum     'C26 H29 N3 O13 Zn2'
_chemical_formula_iupac     '[Zn2 (C17 H8 O10) (C3 H7 N O)2], C3 H7 N O'
_chemical_formula_weight     722.26
_chemical_melting_point     ?
_symmetry_cell_setting     orthorhombic
_symmetry_space_group_name_H-M     'P 21 21 21'
_symmetry_space_group_name_Hall     'P 2ac 2ab'
loop_
    _symmetry_equiv_pos_as_xyz
    'x, y, z'
    '-x+1/2, -y, z+1/2'
    '-x, y+1/2, -z+1/2'
    'x+1/2, -y+1/2, -z'
_cell_length_a     11.2562(6)
_cell_length_b     13.1744(7)
_cell_length_c     20.3965(12)
_cell_angle_alpha     90.00
_cell_angle_beta     90.00
_cell_angle_gamma     90.00
_cell_volume     3024.7(3)
_cell_formula_units_Z     4
_cell_measurement_reflns_used     9981
_cell_measurement_theta_min     2.38
_cell_measurement_theta_max     28.24
_cell_measurement_temperature     173(2)
_exptl_crystal_description     block
_exptl_crystal_colour     colourless
_exptl_crystal_size_max     0.15
_exptl_crystal_size_mid     0.14
_exptl_crystal_size_min     0.13
_exptl_crystal_density_diffrn     1.586
_exptl_crystal_density_meas     ?
_exptl_crystal_density_method     'not measured'
_exptl_crystal_F_000     1480
_exptl_absorpt_coefficient_mu     1.656
_exptl_absorpt_correction_type     multi-scan
_exptl_absorpt_process_details     '(SADABS; Bruker 2008)'
_exptl_absorpt_correction_T_min     0.7893
_exptl_absorpt_correction_T_max     0.8136
_exptl_special_details     ?
_diffrn_ambient_temperature     173(2)
_diffrn_radiation_type     MoK\a
_diffrn_radiation_wavelength     0.71073
_diffrn_radiation_source     'fine-focus sealed tube'
_diffrn_radiation_monochromator     graphite
_diffrn_measurement_device_type     'Bruker APEXII CCD'
_diffrn_measurement_method     '\f and \w'
_diffrn_detector_area_resol_mean     ?
_diffrn_reflns_number     15188
_diffrn_reflns_av_R_equivalents     0.0216
_diffrn_reflns_av_sigmaI/netI     0.0339
_diffrn_reflns_theta_min     2.00
_diffrn_reflns_theta_max     25.00
_diffrn_reflns_theta_full     25.00
_diffrn_measured_fraction_theta_max     0.986
_diffrn_measured_fraction_theta_full     0.986
_diffrn_reflns_limit_h_min     -12
_diffrn_reflns_limit_h_max     13
_diffrn_reflns_limit_k_min     -15
_diffrn_reflns_limit_k_max     12
_diffrn_reflns_limit_l_min     -16
_diffrn_reflns_limit_l_max     24
_diffrn_standards_number     0
_diffrn_standards_interval_count     ?
_diffrn_standards_interval_time     ?
_diffrn_standards_decay_%     ?
_refine_special_details
;
Refinement of <i>F</i>^2^ against ALL reflections. The weighted <i>R</i>-factor
<i>wR</i> and goodness of fit <i>S</i> are based on <i>F</i>^2^, conventional
<i>R</i>-factors <i>R</i> are based on <i>F</i>, with <i>F</i> set to zero for
negative <i>F</i>^2^. The threshold expression of <i>F</i>^2^ >
\s(<i>F</i>^2^) is used only for calculating <i>R</i>-factors(gt) <i>etc</i>.
and is not relevant to the choice of reflections for refinement.
<i>R</i>-factors based on <i>F</i>^2^ are statistically about twice as large
as those based on <i>F</i>, and <i>R</i>- factors based on ALL data will be
even larger.
;
_reflns_number_total     5261
_reflns_number_gt     5131
_reflns_threshold_expression     I>2sigma(I)
_refine_ls_structure_factor_coef     Fsqd
_refine_ls_matrix_type     full
_refine_ls_R_factor_all     0.0264
_refine_ls_R_factor_gt     0.0257
_refine_ls_wR_factor_gt     0.0640
_refine_ls_wR_factor_ref     0.0643
_refine_ls_goodness_of_fit_ref     1.067
_refine_ls_restrained_S_all     1.071
_refine_ls_number_reflns     5261
_refine_ls_number_parameters     403
_refine_ls_number_restraints     7
_refine_ls_hydrogen_treatment     constr
_refine_ls_weighting_scheme     calc
_refine_ls_weighting_details
         'calc w=1/[\s^2^(Fo^2^)+(0.0225P)^2^+2.9204P] where P=(Fo^2^+2Fc^2^)/3'
_atom_sites_solution_hydrogens     geom
_atom_sites_solution_primary     direct
_atom_sites_solution_secondary     difmap
_refine_ls_shift/su_max     0.001
_refine_ls_shift/su_mean     0.000
_refine_diff_density_max     1.023
_refine_diff_density_min     -0.509
_refine_ls_extinction_method     none
_refine_ls_extinction_coef     ?
_refine_ls_abs_structure_details     'Flack (1983), 2298 Friedel pairs'
_refine_ls_abs_structure_Flack     0.010(9)
loop_
    _atom_type_symbol
    _atom_type_description
    _atom_type_scat_dispersion_real
    _atom_type_scat_dispersion_imag
    _atom_type_scat_source
    'C' 'C' 0.0033 0.0016
                         'International Tables Vol C Tables 4.2.6.8 and 6.1.1.4'
    'H' 'H' 0.0000 0.0000
                         'International Tables Vol C Tables 4.2.6.8 and 6.1.1.4'
    'N' 'N' 0.0061 0.0033
                         'International Tables Vol C Tables 4.2.6.8 and 6.1.1.4'
    'O' 'O' 0.0106 0.0060
                         'International Tables Vol C Tables 4.2.6.8 and 6.1.1.4'
    'Zn' 'Zn' 0.2839 1.4301
                         'International Tables Vol C Tables 4.2.6.8 and 6.1.1.4'
_computing_data_collection     'APEX2 (Bruker 2008)'
_computing_cell_refinement     'SAINT (Bruker 2008)'
_computing_data_reduction     'SAINT (Bruker 2008)'
_computing_structure_solution     'SHELXS97 (Sheldrick, 2008)'
_computing_structure_refinement     'SHELXL97 (Sheldrick, 2008)'
_computing_molecular_graphics     'SHELXTL (Sheldrick, 2008)'
_computing_publication_material     'SHELXTL (Sheldrick, 2008)'
loop_
    _atom_site_type_symbol
    _atom_site_label
    _atom_site_fract_x
    _atom_site_fract_y
    _atom_site_fract_z
    _atom_site_U_iso_or_equiv
    _atom_site_adp_type
    _atom_site_calc_flag
    _atom_site_refinement_flags
    _atom_site_occupancy
    _atom_site_symmetry_multiplicity
    _atom_site_disorder_assembly
    _atom_site_disorder_group
    Zn Zn1 0.32282(3) 1.02153(3) 0.532246(16) 0.01304(8) Uani d . 1 1 . .
    Zn Zn2 0.11040(3) 0.92795(2) 0.640664(15) 0.01034(8) Uani d . 1 1 . .
    O O1 0.25310(18) 0.84177(15) 0.65422(10) 0.0142(4) Uani d . 1 1 . .
    O O2 0.3248(2) 0.86905(15) 0.55265(10) 0.0186(5) Uani d . 1 1 . .
    O O3 0.55588(18) 0.60034(16) 0.44912(10) 0.0173(5) Uani d . 1 1 . .
    O O4 0.6626(2) 0.49210(16) 0.51036(10) 0.0226(5) Uani d . 1 1 . .
    O O5 0.48922(18) 0.55461(15) 0.74102(10) 0.0141(4) Uani d . 1 1 . .
    O O6 0.51506(17) 0.38160(16) 0.71297(10) 0.0142(4) Uani d . 1 1 . .
    O O7 0.13001(19) 0.47767(17) 0.83474(11) 0.0232(5) Uani d . 1 1 . .
    O O8 0.00425(18) 0.35644(16) 0.80428(10) 0.0157(4) Uani d . 1 1 . .
    O O9 0.14499(16) 0.06646(15) 0.67100(10) 0.0151(4) Uani d . 1 1 . .
    O O10 0.32214(19) 0.08120(16) 0.62123(9) 0.0166(4) Uani d . 1 1 . .
    O O11 0.5015(2) 1.0047(2) 0.52425(14) 0.0353(6) Uani d . 1 1 . .
    O O12 0.3428(2) 1.15866(19) 0.48368(12) 0.0306(6) Uani d . 1 1 . .
    O O13 0.3138(3) 1.0302(2) 0.33443(15) 0.0499(7) Uani d . 1 1 . .
    N N1 0.6865(3) 1.0308(3) 0.48390(18) 0.0495(8) Uani d U 1 1 . .
    N N2 0.3226(3) 1.2560(2) 0.39360(14) 0.0247(6) Uani d . 1 1 . .
    N N3 0.4694(3) 0.9184(2) 0.35115(14) 0.0322(7) Uani d . 1 1 . .
    C C1 0.4858(3) 0.5963(2) 0.67844(14) 0.0138(6) Uani d . 1 1 . .
    C C2 0.4123(3) 0.6810(2) 0.67289(14) 0.0137(6) Uani d . 1 1 . .
    H H2 0.3707 0.7057 0.7101 0.016 Uiso calc R 1 1 . .
    C C3 0.4002(3) 0.7295(2) 0.61255(14) 0.0137(6) Uani d . 1 1 . .
    C C4 0.4597(3) 0.6924(2) 0.55776(15) 0.0146(6) Uani d . 1 1 . .
    H H4 0.4517 0.7256 0.5167 0.018 Uiso calc R 1 1 . .
    C C5 0.5308(3) 0.6065(2) 0.56331(15) 0.0141(6) Uani d . 1 1 . .
    C C6 0.5468(3) 0.5589(2) 0.62467(14) 0.0126(6) Uani d . 1 1 . .
    H H6 0.5986 0.5023 0.6290 0.015 Uiso calc R 1 1 . .
    C C7 0.3202(3) 0.8206(2) 0.60605(14) 0.0130(6) Uani d . 1 1 . .
    C C8 0.5879(2) 0.5635(2) 0.50290(14) 0.0149(6) Uani d . 1 1 . .
    C C9 0.5557(3) 0.4640(2) 0.75127(14) 0.0148(6) Uani d . 1 1 . .
    H H9A 0.6401 0.4772 0.7407 0.018 Uiso calc R 1 1 . .
    H H9B 0.5511 0.4452 0.7982 0.018 Uiso calc R 1 1 . .
    C C10 0.4025(3) 0.3430(2) 0.72419(13) 0.0129(6) Uani d . 1 1 . .
    C C11 0.3158(3) 0.3889(2) 0.76253(14) 0.0139(6) Uani d . 1 1 . .
    H H11 0.3324 0.4504 0.7851 0.017 Uiso calc R 1 1 . .
    C C12 0.2037(3) 0.3435(2) 0.76758(14) 0.0136(6) Uani d . 1 1 . .
    C C13 0.1795(3) 0.2524(2) 0.73604(13) 0.0134(6) Uani d . 1 1 . .
    H H13 0.1039 0.2212 0.7409 0.016 Uiso calc R 1 1 . .
    C C14 0.2666(3) 0.2068(2) 0.69721(14) 0.0127(6) Uani d . 1 1 . .
    C C15 0.3786(3) 0.2523(2) 0.69091(14) 0.0126(6) Uani d . 1 1 . .
    H H15 0.4379 0.2218 0.6642 0.015 Uiso calc R 1 1 . .
    C C16 0.1075(3) 0.3978(2) 0.80611(13) 0.0144(6) Uani d . 1 1 . .
    C C17 0.2425(2) 0.1110(2) 0.66028(13) 0.0111(6) Uani d . 1 1 . .
    C C18 0.5723(3) 1.0484(3) 0.4863(2) 0.0432(11) Uani d . 1 1 . .
    H H18 0.5409 1.0978 0.4571 0.052 Uiso calc R 1 1 . .
    C C19 0.7341(6) 0.9558(5) 0.5254(3) 0.0816(16) Uani d U 1 1 . .
    H H19A 0.6697 0.9236 0.5502 0.122 Uiso calc R 1 1 . .
    H H19B 0.7906 0.9871 0.5558 0.122 Uiso calc R 1 1 . .
    H H19C 0.7750 0.9045 0.4990 0.122 Uiso calc R 1 1 . .
    C C20 0.7647(4) 1.0820(5) 0.4373(3) 0.0732(17) Uani d . 1 1 . .
    H H20A 0.7176 1.1271 0.4093 0.110 Uiso calc R 1 1 . .
    H H20B 0.8049 1.0313 0.4100 0.110 Uiso calc R 1 1 . .
    H H20C 0.8240 1.1219 0.4612 0.110 Uiso calc R 1 1 . .
    C C21 0.2853(3) 1.1867(3) 0.43474(17) 0.0240(7) Uani d . 1 1 . .
    H H21 0.2103 1.1560 0.4268 0.029 Uiso calc R 1 1 . .
    C C22 0.2583(4) 1.2772(3) 0.3324(2) 0.0437(11) Uani d . 1 1 . .
    H H22A 0.3031 1.2496 0.2952 0.066 Uiso calc R 1 1 . .
    H H22B 0.2492 1.3507 0.3270 0.066 Uiso calc R 1 1 . .
    H H22C 0.1796 1.2453 0.3341 0.066 Uiso calc R 1 1 . .
    C C23 0.4417(3) 1.2999(3) 0.3995(2) 0.0364(10) Uani d . 1 1 . .
    H H23A 0.4678 1.2963 0.4453 0.055 Uiso calc R 1 1 . .
    H H23B 0.4399 1.3710 0.3853 0.055 Uiso calc R 1 1 . .
    H H23C 0.4972 1.2617 0.3718 0.055 Uiso calc R 1 1 . .
    C C24 0.4167(3) 1.0000(3) 0.32387(19) 0.0347(9) Uani d . 1 1 . .
    H H24 0.4628 1.0381 0.2936 0.042 Uiso calc R 1 1 . .
    C C25 0.4002(5) 0.8543(3) 0.3960(2) 0.0493(11) Uani d . 1 1 . .
    H H25A 0.3157 0.8708 0.3918 0.074 Uiso calc R 1 1 . .
    H H25B 0.4260 0.8666 0.4412 0.074 Uiso calc R 1 1 . .
    H H25C 0.4128 0.7827 0.3849 0.074 Uiso calc R 1 1 . .
    C C26 0.5865(4) 0.8865(4) 0.3345(2) 0.0451(10) Uani d . 1 1 . .
    H H26A 0.6201 0.9331 0.3019 0.068 Uiso calc R 1 1 . .
    H H26B 0.5837 0.8178 0.3163 0.068 Uiso calc R 1 1 . .
    H H26C 0.6364 0.8868 0.3739 0.068 Uiso calc R 1 1 . .
loop_
    _atom_site_aniso_label
    _atom_site_aniso_U_11
    _atom_site_aniso_U_22
    _atom_site_aniso_U_33
    _atom_site_aniso_U_12
    _atom_site_aniso_U_13
    _atom_site_aniso_U_23
    Zn1 0.01357(16) 0.01255(16) 0.01301(16) -0.00049(14) 0.00072(13)
                                                                    -0.00015(14)
    Zn2 0.01203(15) 0.00882(15) 0.01017(15) -0.00059(13) 0.00052(13)
                                                                    -0.00001(13)
    O1 0.0166(10) 0.0147(10) 0.0114(10) 0.0036(8) 0.0003(8) -0.0023(8)
    O2 0.0252(11) 0.0154(11) 0.0153(11) 0.0040(10) 0.0024(9) 0.0010(8)
    O3 0.0182(10) 0.0207(12) 0.0129(10) 0.0038(9) 0.0020(9) 0.0006(9)
    O4 0.0282(12) 0.0181(12) 0.0215(11) 0.0101(10) 0.0129(9) 0.0061(9)
    O5 0.0210(10) 0.0110(11) 0.0102(10) 0.0011(8) 0.0001(8) 0.0012(8)
    O6 0.0106(10) 0.0111(10) 0.0209(11) -0.0012(8) 0.0009(8) -0.0023(9)
    O7 0.0230(11) 0.0171(11) 0.0296(12) 0.0006(10) 0.0042(9) -0.0094(11)
    O8 0.0152(10) 0.0145(11) 0.0175(11) 0.0009(9) 0.0041(8) -0.0011(9)
    O9 0.0145(10) 0.0104(10) 0.0203(10) -0.0009(8) 0.0005(8) -0.0030(9)
    O10 0.0182(10) 0.0173(10) 0.0143(10) 0.0026(10) 0.0014(9) -0.0050(8)
    O11 0.0201(12) 0.0384(16) 0.0474(16) 0.0026(11) 0.0074(11) 0.0003(13)
    O12 0.0300(13) 0.0318(13) 0.0301(13) -0.0156(11) -0.0114(11) 0.0180(11)
    O13 0.0426(16) 0.0524(18) 0.0548(18) 0.0067(16) 0.0051(15) 0.0042(15)
    N1 0.0242(16) 0.074(2) 0.050(2) -0.0051(17) 0.0078(15) -0.0203(16)
    N2 0.0297(15) 0.0177(14) 0.0266(15) -0.0068(13) -0.0030(13) 0.0092(12)
    N3 0.0499(19) 0.0250(16) 0.0216(15) -0.0043(14) 0.0147(14) 0.0027(13)
    C1 0.0152(14) 0.0117(15) 0.0145(15) -0.0040(11) -0.0043(12) 0.0008(11)
    C2 0.0153(15) 0.0124(14) 0.0134(14) -0.0011(12) 0.0024(12) -0.0015(11)
    C3 0.0150(14) 0.0107(14) 0.0154(14) -0.0014(12) 0.0012(12) -0.0002(11)
    C4 0.0156(14) 0.0165(15) 0.0117(13) 0.0011(12) 0.0003(12) 0.0025(12)
    C5 0.0114(14) 0.0139(15) 0.0172(15) -0.0003(11) 0.0016(12) -0.0001(12)
    C6 0.0130(13) 0.0091(14) 0.0157(15) 0.0006(11) 0.0001(11) -0.0019(11)
    C7 0.0135(14) 0.0115(14) 0.0140(14) 0.0004(12) -0.0003(13) -0.0005(11)
    C8 0.0136(14) 0.0130(14) 0.0181(15) -0.0019(13) 0.0064(12) 0.0006(12)
    C9 0.0198(14) 0.0093(15) 0.0154(14) 0.0003(12) -0.0062(12) 0.0026(12)
    C10 0.0135(14) 0.0110(14) 0.0142(14) 0.0002(12) -0.0021(12) 0.0032(11)
    C11 0.0170(15) 0.0103(13) 0.0145(14) -0.0026(12) 0.0000(12) -0.0004(11)
    C12 0.0170(15) 0.0126(14) 0.0111(14) 0.0029(12) 0.0012(11) 0.0008(11)
    C13 0.0126(14) 0.0144(14) 0.0131(14) 0.0002(12) -0.0009(12) 0.0011(11)
    C14 0.0167(14) 0.0115(14) 0.0100(14) 0.0031(12) -0.0020(12) 0.0022(12)
    C15 0.0140(14) 0.0124(14) 0.0113(13) 0.0038(12) -0.0003(12) -0.0014(11)
    C16 0.0179(14) 0.0137(14) 0.0116(13) 0.0016(12) -0.0007(13) 0.0003(11)
    C17 0.0145(15) 0.0087(14) 0.0101(13) 0.0022(11) -0.0023(11) 0.0030(11)
    C18 0.0231(19) 0.036(2) 0.071(3) -0.0021(16) 0.0152(19) -0.006(2)
    C19 0.0789(18) 0.0864(18) 0.0795(18) 0.0028(10) 0.0012(10) 0.0001(10)
    C20 0.037(2) 0.086(4) 0.097(4) -0.020(3) 0.032(3) -0.026(4)
    C21 0.0234(17) 0.0222(17) 0.0265(18) -0.0087(14) -0.0017(14) 0.0063(15)
    C22 0.054(3) 0.037(2) 0.040(2) -0.015(2) -0.021(2) 0.0180(19)
    C23 0.030(2) 0.030(2) 0.050(2) -0.0078(16) -0.0021(18) 0.0211(18)
    C24 0.037(2) 0.035(2) 0.032(2) 0.0023(16) 0.0013(16) 0.0007(16)
    C25 0.071(3) 0.043(2) 0.034(2) 0.003(2) 0.017(2) 0.0046(19)
    C26 0.032(2) 0.042(2) 0.061(3) -0.0001(18) 0.003(2) -0.010(2)
_geom_special_details
;
All e.s.d.'s (except the e.s.d. in the dihedral angle between two l.s. planes)
are estimated using the full covariance matrix. The cell e.s.d.'s are taken
into account individually in the estimation of e.s.d.'s in distances, angles
and torsion angles; correlations between e.s.d.'s in cell parameters are only
used when they are defined by crystal symmetry. An approximate (isotropic)
treatment of cell e.s.d.'s is used for estimating e.s.d.'s involving l.s.
planes.
;
loop_
    _geom_bond_atom_site_label_1
    _geom_bond_atom_site_label_2
    _geom_bond_site_symmetry_2
    _geom_bond_distance
    _geom_bond_publ_flag
    Zn1 O10 1_565 1.9779(19) yes
    Zn1 O4 4_466 2.010(2) yes
    Zn1 O11 . 2.030(2) yes
    Zn1 O2 . 2.052(2) yes
    Zn1 O12 . 2.073(2) yes
    Zn2 O8 3_556 1.953(2) yes
    Zn2 O9 1_565 1.966(2) yes
    Zn2 O3 4_466 1.967(2) yes
    Zn2 O1 . 1.986(2) yes
    O1 C7 . 1.270(3) ?
    O2 C7 . 1.263(3) ?
    O3 C8 . 1.253(4) ?
    O3 Zn2 4_566 1.967(2) ?
    O4 C8 . 1.270(4) ?
    O4 Zn1 4_566 2.010(2) ?
    O5 C1 . 1.390(3) ?
    O5 C9 . 1.424(4) ?
    O6 C10 . 1.384(3) ?
    O6 C9 . 1.414(4) ?
    O7 C16 . 1.230(4) ?
    O8 C16 . 1.284(4) ?
    O8 Zn2 3_546 1.953(2) ?
    O9 C17 . 1.263(3) ?
    O9 Zn2 1_545 1.966(2) ?
    O10 C17 . 1.262(3) ?
    O10 Zn1 1_545 1.9779(19) ?
    O11 C18 . 1.252(5) ?
    O12 C21 . 1.245(4) ?
    O13 C24 . 1.244(5) ?
    N1 C18 . 1.307(5) ?
    N1 C19 . 1.407(7) ?
    N1 C20 . 1.460(6) ?
    N2 C21 . 1.310(4) ?
    N2 C23 . 1.466(5) ?
    N2 C22 . 1.470(5) ?
    N3 C24 . 1.348(5) ?
    N3 C26 . 1.424(5) ?
    N3 C25 . 1.468(5) ?
    C1 C6 . 1.385(4) ?
    C1 C2 . 1.394(4) ?
    C2 C3 . 1.393(4) ?
    C2 H2 . 0.9500 ?
    C3 C4 . 1.391(4) ?
    C3 C7 . 1.506(4) ?
    C4 C5 . 1.390(4) ?
    C4 H4 . 0.9500 ?
    C5 C6 . 1.411(4) ?
    C5 C8 . 1.501(4) ?
    C6 H6 . 0.9500 ?
    C9 H9A . 0.9900 ?
    C9 H9B . 0.9900 ?
    C10 C11 . 1.389(4) ?
    C10 C15 . 1.400(4) ?
    C11 C12 . 1.400(4) ?
    C11 H11 . 0.9500 ?
    C12 C13 . 1.389(4) ?
    C12 C16 . 1.517(4) ?
    C13 C14 . 1.396(4) ?
    C13 H13 . 0.9500 ?
    C14 C15 . 1.402(4) ?
    C14 C17 . 1.496(4) ?
    C15 H15 . 0.9500 ?
    C18 H18 . 0.9500 ?
    C19 H19A . 0.9800 ?
    C19 H19B . 0.9800 ?
    C19 H19C . 0.9800 ?
    C20 H20A . 0.9800 ?
    C20 H20B . 0.9800 ?
    C20 H20C . 0.9800 ?
    C21 H21 . 0.9500 ?
    C22 H22A . 0.9800 ?
    C22 H22B . 0.9800 ?
    C22 H22C . 0.9800 ?
    C23 H23A . 0.9800 ?
    C23 H23B . 0.9800 ?
    C23 H23C . 0.9800 ?
    C24 H24 . 0.9500 ?
    C25 H25A . 0.9800 ?
    C25 H25B . 0.9800 ?
    C25 H25C . 0.9800 ?
    C26 H26A . 0.9800 ?
    C26 H26B . 0.9800 ?
    C26 H26C . 0.9800 ?
loop_
    _geom_angle_atom_site_label_1
    _geom_angle_atom_site_label_2
    _geom_angle_atom_site_label_3
    _geom_angle_site_symmetry_1
    _geom_angle_site_symmetry_3
    _geom_angle
    _geom_angle_publ_flag
    O10 Zn1 O4 1_565 4_466 115.39(9) ?
    O10 Zn1 O11 1_565 . 96.95(10) ?
    O4 Zn1 O11 4_466 . 147.61(11) ?
    O10 Zn1 O2 1_565 . 101.72(8) ?
    O4 Zn1 O2 4_466 . 90.56(9) ?
    O11 Zn1 O2 . . 84.18(10) ?
    O10 Zn1 O12 1_565 . 95.31(10) ?
    O4 Zn1 O12 4_466 . 88.20(9) ?
    O11 Zn1 O12 . . 87.10(10) ?
    O2 Zn1 O12 . . 161.68(9) ?
    O8 Zn2 O9 3_556 1_565 113.43(9) ?
    O8 Zn2 O3 3_556 4_466 103.75(9) ?
    O9 Zn2 O3 1_565 4_466 122.06(9) ?
    O8 Zn2 O1 3_556 . 100.29(8) ?
    O9 Zn2 O1 1_565 . 109.06(8) ?
    O3 Zn2 O1 4_466 . 105.88(9) ?
    C7 O1 Zn2 . . 119.91(18) ?
    C7 O2 Zn1 . . 131.99(19) ?
    C8 O3 Zn2 . 4_566 130.68(19) ?
    C8 O4 Zn1 . 4_566 127.46(18) ?
    C1 O5 C9 . . 118.7(2) ?
    C10 O6 C9 . . 119.1(2) ?
    C16 O8 Zn2 . 3_546 112.12(18) ?
    C17 O9 Zn2 . 1_545 123.25(18) ?
    C17 O10 Zn1 . 1_545 134.87(19) ?
    C18 O11 Zn1 . . 129.1(3) ?
    C21 O12 Zn1 . . 125.8(2) ?
    C18 N1 C19 . . 118.5(5) ?
    C18 N1 C20 . . 122.3(5) ?
    C19 N1 C20 . . 119.1(4) ?
    C21 N2 C23 . . 121.0(3) ?
    C21 N2 C22 . . 121.3(3) ?
    C23 N2 C22 . . 116.5(3) ?
    C24 N3 C26 . . 122.9(3) ?
    C24 N3 C25 . . 118.8(3) ?
    C26 N3 C25 . . 118.0(4) ?
    C6 C1 O5 . . 125.0(3) ?
    C6 C1 C2 . . 121.0(3) ?
    O5 C1 C2 . . 114.1(3) ?
    C3 C2 C1 . . 119.8(3) ?
    C3 C2 H2 . . 120.1 ?
    C1 C2 H2 . . 120.1 ?
    C4 C3 C2 . . 120.1(3) ?
    C4 C3 C7 . . 119.8(3) ?
    C2 C3 C7 . . 120.1(3) ?
    C5 C4 C3 . . 119.8(3) ?
    C5 C4 H4 . . 120.1 ?
    C3 C4 H4 . . 120.1 ?
    C4 C5 C6 . . 120.5(3) ?
    C4 C5 C8 . . 119.2(3) ?
    C6 C5 C8 . . 120.3(3) ?
    C1 C6 C5 . . 118.8(3) ?
    C1 C6 H6 . . 120.6 ?
    C5 C6 H6 . . 120.6 ?
    O2 C7 O1 . . 125.5(3) ?
    O2 C7 C3 . . 117.0(3) ?
    O1 C7 C3 . . 117.5(2) ?
    O3 C8 O4 . . 125.6(3) ?
    O3 C8 C5 . . 116.7(2) ?
    O4 C8 C5 . . 117.7(3) ?
    O6 C9 O5 . . 113.1(2) ?
    O6 C9 H9A . . 109.0 ?
    O5 C9 H9A . . 109.0 ?
    O6 C9 H9B . . 109.0 ?
    O5 C9 H9B . . 109.0 ?
    H9A C9 H9B . . 107.8 ?
    O6 C10 C11 . . 125.2(3) ?
    O6 C10 C15 . . 114.1(3) ?
    C11 C10 C15 . . 120.6(3) ?
    C10 C11 C12 . . 119.3(3) ?
    C10 C11 H11 . . 120.4 ?
    C12 C11 H11 . . 120.4 ?
    C13 C12 C11 . . 120.8(3) ?
    C13 C12 C16 . . 120.5(3) ?
    C11 C12 C16 . . 118.7(3) ?
    C12 C13 C14 . . 119.8(3) ?
    C12 C13 H13 . . 120.1 ?
    C14 C13 H13 . . 120.1 ?
    C13 C14 C15 . . 120.0(3) ?
    C13 C14 C17 . . 121.4(3) ?
    C15 C14 C17 . . 118.5(3) ?
    C10 C15 C14 . . 119.5(3) ?
    C10 C15 H15 . . 120.2 ?
    C14 C15 H15 . . 120.2 ?
    O7 C16 O8 . . 124.3(3) ?
    O7 C16 C12 . . 120.2(3) ?
    O8 C16 C12 . . 115.5(2) ?
    O10 C17 O9 . . 125.6(3) ?
    O10 C17 C14 . . 116.8(3) ?
    O9 C17 C14 . . 117.5(3) ?
    O11 C18 N1 . . 124.6(4) ?
    O11 C18 H18 . . 117.7 ?
    N1 C18 H18 . . 117.7 ?
    N1 C19 H19A . . 109.5 ?
    N1 C19 H19B . . 109.5 ?
    H19A C19 H19B . . 109.5 ?
    N1 C19 H19C . . 109.5 ?
    H19A C19 H19C . . 109.5 ?
    H19B C19 H19C . . 109.5 ?
    N1 C20 H20A . . 109.5 ?
    N1 C20 H20B . . 109.5 ?
    H20A C20 H20B . . 109.5 ?
    N1 C20 H20C . . 109.5 ?
    H20A C20 H20C . . 109.5 ?
    H20B C20 H20C . . 109.5 ?
    O12 C21 N2 . . 123.7(3) ?
    O12 C21 H21 . . 118.2 ?
    N2 C21 H21 . . 118.2 ?
    N2 C22 H22A . . 109.5 ?
    N2 C22 H22B . . 109.5 ?
    H22A C22 H22B . . 109.5 ?
    N2 C22 H22C . . 109.5 ?
    H22A C22 H22C . . 109.5 ?
    H22B C22 H22C . . 109.5 ?
    N2 C23 H23A . . 109.5 ?
    N2 C23 H23B . . 109.5 ?
    H23A C23 H23B . . 109.5 ?
    N2 C23 H23C . . 109.5 ?
    H23A C23 H23C . . 109.5 ?
    H23B C23 H23C . . 109.5 ?
    O13 C24 N3 . . 126.4(4) ?
    O13 C24 H24 . . 116.8 ?
    N3 C24 H24 . . 116.8 ?
    N3 C25 H25A . . 109.5 ?
    N3 C25 H25B . . 109.5 ?
    H25A C25 H25B . . 109.5 ?
    N3 C25 H25C . . 109.5 ?
    H25A C25 H25C . . 109.5 ?
    H25B C25 H25C . . 109.5 ?
    N3 C26 H26A . . 109.5 ?
    N3 C26 H26B . . 109.5 ?
    H26A C26 H26B . . 109.5 ?
    N3 C26 H26C . . 109.5 ?
    H26A C26 H26C . . 109.5 ?
    H26B C26 H26C . . 109.5 ?
loop_
    _geom_torsion_atom_site_label_1
    _geom_torsion_atom_site_label_2
    _geom_torsion_atom_site_label_3
    _geom_torsion_atom_site_label_4
    _geom_torsion_site_symmetry_1
    _geom_torsion_site_symmetry_2
    _geom_torsion_site_symmetry_3
    _geom_torsion_site_symmetry_4
    _geom_torsion
    _geom_torsion_publ_flag
    O8 Zn2 O1 C7 3_556 . . . 138.9(2) ?
    O9 Zn2 O1 C7 1_565 . . . -101.7(2) ?
    O3 Zn2 O1 C7 4_466 . . . 31.3(2) ?
    O10 Zn1 O2 C7 1_565 . . . 3.6(3) ?
    O4 Zn1 O2 C7 4_466 . . . -112.5(3) ?
    O11 Zn1 O2 C7 . . . . 99.5(3) ?
    O12 Zn1 O2 C7 . . . . 161.5(3) ?
    O10 Zn1 O11 C18 1_565 . . . -113.8(4) ?
    O4 Zn1 O11 C18 4_466 . . . 63.2(4) ?
    O2 Zn1 O11 C18 . . . . 145.0(4) ?
    O12 Zn1 O11 C18 . . . . -18.8(4) ?
    O10 Zn1 O12 C21 1_565 . . . -134.1(3) ?
    O4 Zn1 O12 C21 4_466 . . . -18.7(3) ?
    O11 Zn1 O12 C21 . . . . 129.2(3) ?
    O2 Zn1 O12 C21 . . . . 67.6(5) ?
    C9 O5 C1 C6 . . . . -3.0(4) ?
    C9 O5 C1 C2 . . . . 176.2(2) ?
    C6 C1 C2 C3 . . . . -0.3(4) ?
    O5 C1 C2 C3 . . . . -179.5(2) ?
    C1 C2 C3 C4 . . . . 1.1(4) ?
    C1 C2 C3 C7 . . . . 179.5(3) ?
    C2 C3 C4 C5 . . . . 0.2(4) ?
    C7 C3 C4 C5 . . . . -178.1(3) ?
    C3 C4 C5 C6 . . . . -2.4(4) ?
    C3 C4 C5 C8 . . . . 176.0(3) ?
    O5 C1 C6 C5 . . . . 177.3(3) ?
    C2 C1 C6 C5 . . . . -1.8(4) ?
    C4 C5 C6 C1 . . . . 3.2(4) ?
    C8 C5 C6 C1 . . . . -175.2(3) ?
    Zn1 O2 C7 O1 . . . . 41.7(5) ?
    Zn1 O2 C7 C3 . . . . -139.1(2) ?
    Zn2 O1 C7 O2 . . . . 19.6(4) ?
    Zn2 O1 C7 C3 . . . . -159.64(19) ?
    C4 C3 C7 O2 . . . . -10.6(4) ?
    C2 C3 C7 O2 . . . . 171.0(3) ?
    C4 C3 C7 O1 . . . . 168.7(3) ?
    C2 C3 C7 O1 . . . . -9.7(4) ?
    Zn2 O3 C8 O4 4_566 . . . -4.0(5) ?
    Zn2 O3 C8 C5 4_566 . . . 177.16(19) ?
    Zn1 O4 C8 O3 4_566 . . . 47.0(4) ?
    Zn1 O4 C8 C5 4_566 . . . -134.2(2) ?
    C4 C5 C8 O3 . . . . -8.7(4) ?
    C6 C5 C8 O3 . . . . 169.7(3) ?
    C4 C5 C8 O4 . . . . 172.4(3) ?
    C6 C5 C8 O4 . . . . -9.2(4) ?
    C10 O6 C9 O5 . . . . -65.0(3) ?
    C1 O5 C9 O6 . . . . -60.1(3) ?
    C9 O6 C10 C11 . . . . 11.8(4) ?
    C9 O6 C10 C15 . . . . -170.6(2) ?
    O6 C10 C11 C12 . . . . 177.4(3) ?
    C15 C10 C11 C12 . . . . 0.0(4) ?
    C10 C11 C12 C13 . . . . 1.5(4) ?
    C10 C11 C12 C16 . . . . -176.2(2) ?
    C11 C12 C13 C14 . . . . -1.9(4) ?
    C16 C12 C13 C14 . . . . 175.7(3) ?
    C12 C13 C14 C15 . . . . 0.9(4) ?
    C12 C13 C14 C17 . . . . -177.5(3) ?
    O6 C10 C15 C14 . . . . -178.6(2) ?
    C11 C10 C15 C14 . . . . -0.9(4) ?
    C13 C14 C15 C10 . . . . 0.5(4) ?
    C17 C14 C15 C10 . . . . 179.0(2) ?
    Zn2 O8 C16 O7 3_546 . . . -5.5(4) ?
    Zn2 O8 C16 C12 3_546 . . . 176.76(18) ?
    C13 C12 C16 O7 . . . . 178.9(3) ?
    C11 C12 C16 O7 . . . . -3.4(4) ?
    C13 C12 C16 O8 . . . . -3.3(4) ?
    C11 C12 C16 O8 . . . . 174.4(3) ?
    Zn1 O10 C17 O9 1_545 . . . 41.3(4) ?
    Zn1 O10 C17 C14 1_545 . . . -139.2(2) ?
    Zn2 O9 C17 O10 1_545 . . . 11.7(4) ?
    Zn2 O9 C17 C14 1_545 . . . -167.89(18) ?
    C13 C14 C17 O10 . . . . 172.8(3) ?
    C15 C14 C17 O10 . . . . -5.6(4) ?
    C13 C14 C17 O9 . . . . -7.6(4) ?
    C15 C14 C17 O9 . . . . 174.0(2) ?
    Zn1 O11 C18 N1 . . . . -178.6(3) ?
    C19 N1 C18 O11 . . . . 1.8(7) ?
    C20 N1 C18 O11 . . . . 178.2(4) ?
    Zn1 O12 C21 N2 . . . . -157.8(3) ?
    C23 N2 C21 O12 . . . . 5.5(6) ?
    C22 N2 C21 O12 . . . . 172.3(4) ?
    C26 N3 C24 O13 . . . . 177.5(4) ?
    C25 N3 C24 O13 . . . . 2.8(6) ?
