# Supplementary material for: Poly[[bis­(dimethyl­formamide)[μ7-5,5′-(methyl­enedi­oxy)diisophthalato]dizinc] dimethyl­formamide monosolvate]
Source: Acta Crystallogr Sect E Struct Rep Online. 2011 Sep 20;67(Pt 10):m1406. doi: 10.1107/S1600536811037056 (PMC3201252; doi:10.1107/S1600536811037056)
Supplement: Supplementary file 2 [file e-67-m1406-Isup2.hkl]

# 
# h,k,l, Fc-squared, Fo-squared, sigma(Fo-squared) and status flag 
# 
data_I
_shelx_title ' N110308C in P2(1)2(1)2(1)' 
_shelx_refln_list_code          4 
_shelx_F_calc_maximum      240.79 
_exptl_crystal_F_000      1480.00 
_reflns_d_resolution_high  0.8408 
 
loop_ 
 _symmetry_equiv_pos_as_xyz 
 'x, y, z' 
 '-x+1/2, -y, z+1/2' 
 '-x, y+1/2, -z+1/2' 
 'x+1/2, -y+1/2, -z' 
 
_cell_length_a    11.2562 
_cell_length_b    13.1744 
_cell_length_c    20.3965 
_cell_angle_alpha  90.000 
_cell_angle_beta   90.000 
_cell_angle_gamma  90.000 
 
_shelx_F_squared_multiplier     1.000 
 
loop_ 
 _refln_index_h 
 _refln_index_k 
 _refln_index_l 
 _refln_F_squared_calc 
 _refln_F_squared_meas 
 _refln_F_squared_sigma 
 _refln_observed_status 
   2   0   0     1137.30      839.15     41.10 o 
   4   0   0     3934.37     3682.94    119.71 o 
   6   0   0     7640.54     8423.11    267.81 o 
   8   0   0      286.33      265.77     33.43 o 
  10   0   0     4066.98     4071.89    144.00 o 
  12   0   0     2755.81     2692.87    147.22 o 
   1   1   0    55348.88    52932.69   1653.66 o 
   2   1   0     3125.35     3527.62     91.84 o 
   3   1   0     8992.25     9192.78    201.73 o 
   4   1   0      203.06      215.05     10.07 o 
   5   1   0     7372.14     7635.27    153.31 o 
   6   1   0      469.12      402.24     13.93 o 
   7   1   0     4584.44     4674.75    110.32 o 
   8   1   0      712.03      811.17     28.25 o 
   9   1   0      371.89      343.63     19.38 o 
  10   1   0       11.18       13.27     10.66 o 
  11   1   0       36.05       42.40     14.64 o 
  12   1   0       31.73       24.18     16.05 o 
  13   1   0     2567.46     2550.93    102.36 o 
   1   2   0    21100.07    21213.45    663.42 o 
   3   2   0       49.68       13.31      3.79 o 
   4   2   0     5398.05     5701.69    115.36 o 
   5   2   0      477.60      606.01     17.47 o 
   7   2   0       94.14      128.38      9.31 o 
   8   2   0      608.42      510.79     21.90 o 
   9   2   0     1618.44     1638.11     47.46 o 
  10   2   0      816.86      757.09     34.64 o 
  11   2   0      396.41      527.00     48.31 o 
  12   2   0      466.90      531.57     32.23 o 
  13   2   0     1199.99     1225.46     52.46 o 
   1   3   0     4539.19     5146.50    116.07 o 
   2   3   0    15784.68    15579.51    344.81 o 
   4   3   0       17.69       12.39      4.65 o 
   6   3   0     1411.60     1225.32     35.05 o 
   7   3   0     3124.22     2974.83     74.41 o 
   8   3   0     2425.25     2729.26     82.01 o 
   9   3   0     4385.13     4457.20    127.23 o 
  10   3   0      898.50      761.30     35.06 o 
  11   3   0        2.39       -3.70     13.14 o 
  12   3   0     3248.29     3211.55    101.22 o 
  13   3   0      875.82      831.96     42.46 o 
   0   4   0      517.48      425.08     15.41 o 
   1   4   0    23324.23    21493.19    386.86 o 
   2   4   0     8639.75     8396.77    188.96 o 
   5   4   0     2562.06     2811.91     69.67 o 
   6   4   0     5600.38     5992.30    140.57 o 
   7   4   0       27.70       45.79      8.68 o 
   8   4   0     4900.79     4586.54    111.58 o 
   9   4   0      284.00      317.12     22.00 o 
  10   4   0       36.22       55.90     14.40 o 
  11   4   0     4056.29     4288.49    127.06 o 
  12   4   0      281.06      388.28     30.21 o 
   1   5   0      689.92      568.61     14.41 o 
   3   5   0    15494.90    16526.49    326.23 o 
   4   5   0     4243.10     4160.28     87.32 o 
   5   5   0     3245.49     3648.46     88.81 o 
   6   5   0       55.45       72.07      9.02 o 
   7   5   0     4775.85     4799.56    116.24 o 
   8   5   0     1090.10     1045.34     39.64 o 
   9   5   0     2023.84     1868.45     62.75 o 
  10   5   0       23.25       30.94     13.75 o 
  11   5   0     1705.09     1653.90     61.12 o 
  12   5   0     2956.29     3187.05    102.17 o 
   1   6   0    11963.40    11643.85    213.26 o 
   2   6   0     7135.49     7866.03    146.09 o 
   3   6   0    10780.70    10157.11    187.49 o 
   4   6   0     2641.39     2631.90     53.56 o 
   5   6   0      666.37      654.58     16.77 o 
   6   6   0     5303.77     5116.76    122.95 o 
   7   6   0      118.79      140.96     12.73 o 
   8   6   0     4701.67     4401.43    109.25 o 
   9   6   0       49.55       70.89     14.24 o 
  10   6   0      394.09      403.71     27.39 o 
  11   6   0     3190.18     3233.47    128.37 o 
  12   6   0     1964.91     2255.11    100.72 o 
   1   7   0      202.01      120.56      6.76 o 
   2   7   0       37.24        9.41      4.30 o 
   3   7   0     7592.34     7035.02    132.62 o 
   4   7   0     5012.48     4583.93     89.41 o 
   5   7   0       15.89       12.52      6.16 o 
   6   7   0      285.87      252.64     20.34 o 
   7   7   0     8100.83     8120.04    222.51 o 
   8   7   0       62.29       71.39     14.62 o 
   9   7   0       52.54       76.37     20.68 o 
  10   7   0      524.72      511.99     40.21 o 
  11   7   0     3424.14     3337.12    132.65 o 
   0   8   0       22.34       93.85     25.15 o 
   1   8   0       28.44       11.17      5.80 o 
   2   8   0     1446.45     1723.15     43.21 o 
   3   8   0     3039.57     2838.84     65.53 o 
   4   8   0     1480.73     1500.72     45.09 o 
   5   8   0    11538.82    11558.32    268.28 o 
   6   8   0     7957.52     7812.45    214.77 o 
   7   8   0      316.54      284.56     23.30 o 
   8   8   0     1304.69     1340.83     52.34 o 
   9   8   0     2418.51     2469.00     82.37 o 
  10   8   0       53.83       60.70     22.68 o 
  11   8   0     1015.95     1011.78     60.12 o 
   1   9   0      803.78      976.63     36.08 o 
   2   9   0      764.35      895.62     27.80 o 
   3   9   0     1658.31     1443.46     49.93 o 
   4   9   0     4247.23     4159.52    105.80 o 
   5   9   0      518.33      477.79     23.57 o 
   6   9   0     1155.33     1299.61     49.90 o 
   7   9   0     3303.58     3467.14    107.47 o 
   8   9   0     2848.73     2825.50     92.18 o 
   9   9   0       14.29       60.31     26.99 o 
  10   9   0     2320.15     2442.66    105.38 o 
   0  10   0       36.28       21.75     16.77 o 
   1  10   0     1410.24     1513.07     49.66 o 
   2  10   0       73.36       42.76     14.94 o 
   3  10   0      830.23      790.49     39.91 o 
   4  10   0      842.43      968.65     44.90 o 
   5  10   0     5886.78     5936.51    147.24 o 
   6  10   0       36.94       23.79     13.51 o 
   7  10   0      128.25       86.10     16.40 o 
   8  10   0      207.71      168.84     21.61 o 
   9  10   0     3627.26     3724.18    117.63 o 
  10  10   0      212.34      256.19     33.06 o 
   1  11   0     1242.07     1139.65     50.51 o 
   2  11   0      997.03     1034.44     47.28 o 
   3  11   0        2.05      -10.16     14.37 o 
   4  11   0     5908.31     6165.47    181.32 o 
   5  11   0      108.03      115.70     21.99 o 
   6  11   0     6969.57     7181.05    257.43 o 
   7  11   0        1.33       20.97     25.30 o 
   8  11   0     1773.24     1580.42     83.25 o 
   9  11   0       65.74       64.90     19.32 o 
   0  12   0     2992.76     3027.25    122.28 o 
   1  12   0       40.72       53.05     18.76 o 
   2  12   0       98.25      110.60     21.51 o 
   3  12   0     1920.21     1985.89    122.96 o 
   4  12   0     3150.02     2830.07     98.10 o 
   5  12   0     3089.25     3140.89    133.46 o 
   6  12   0        5.33       10.59     25.73 o 
   7  12   0        7.42        8.12     24.61 o 
   8  12   0      413.95      528.44     53.89 o 
   1  13   0      823.37      735.30     43.89 o 
   2  13   0      295.46      316.49     32.77 o 
   3  13   0     3524.26     3622.24    120.05 o 
   4  13   0     3136.25     3186.22    109.38 o 
   5  13   0      605.61      626.52     55.56 o 
   6  13   0      899.93      918.47     90.17 o 
   7  13   0     1422.42     1441.10     82.97 o 
   0  14   0      271.46      306.09     55.21 o 
   1  14   0      709.99      607.64     50.42 o 
   2  14   0      317.26      316.34     34.19 o 
   3  14   0     3509.94     3514.78    119.35 o 
   4  14   0     1134.65     1053.03     69.45 o 
   5  14   0     1135.91     1243.23     76.94 o 
   6  14   0      858.63      921.38     71.03 o 
   1  15   0     1249.10     1210.35     72.22 o 
   2  15   0     1830.51     1875.73     95.21 o 
   3  15   0     2009.89     2214.28    104.56 o 
   1   0   1     1846.23     1729.56     55.95 o 
   2   0   1    11340.37    11218.85    351.55 o 
   3   0   1    10674.43    10018.76    219.52 o 
   4   0   1    33642.17    34130.77    737.65 o 
   5   0   1    11460.97    11579.62    255.64 o 
   6   0   1     5996.97     5589.49    128.66 o 
   7   0   1        0.55       15.55      7.40 o 
   8   0   1     3244.71     3542.73     87.47 o 
   9   0   1     2660.12     2625.80     69.02 o 
  10   0   1     4786.84     5256.84    126.82 o 
  11   0   1      129.75      101.37     15.45 o 
  12   0   1      381.25      417.49     32.75 o 
  13   0   1      444.19      489.98     38.60 o 
 -13   1   1      223.90      261.88     30.03 o 
 -12   1   1      610.03      661.57     36.21 o 
 -11   1   1     4479.21     4308.37    129.83 o 
 -10   1   1     1255.82     1234.10     41.44 o 
  -9   1   1     6875.06     6693.17    157.86 o 
  -8   1   1     1930.08     1908.80     52.33 o 
  -7   1   1      341.48      326.80     17.14 o 
  -6   1   1     4532.12     4601.86    102.68 o 
  -5   1   1    28896.41    29853.79    569.08 o 
  -4   1   1     1613.56     1490.32     41.70 o 
  -3   1   1    15631.45    15443.25    333.98 o 
  -2   1   1    15745.29    15301.21    403.09 o 
  -1   1   1      194.71      175.96      6.60 o 
   2   1   1    16970.96    16678.08    403.45 o 
   3   1   1    15380.79    15225.53    388.60 o 
   4   1   1     1521.93     1437.82     36.97 o 
   5   1   1    27675.91    28362.54    568.79 o 
   6   1   1     4857.47     4993.19    101.46 o 
   7   1   1      393.36      424.23     18.12 o 
   8   1   1     1976.60     1930.02     52.51 o 
   9   1   1     6936.42     6810.58    157.78 o 
  10   1   1     1366.34     1369.93     42.20 o 
  11   1   1     4819.22     4704.16    130.89 o 
  12   1   1      611.57      729.16     36.41 o 
  13   1   1      201.68      182.18     27.09 o 
 -13   2   1      211.72      240.42     29.02 o 
 -12   2   1      394.14      444.51     29.76 o 
 -11   2   1      588.47      573.73     30.91 o 
 -10   2   1     4927.35     5098.11    135.54 o 
  -9   2   1     3004.78     3119.12     80.76 o 
  -8   2   1     2714.95     2806.69     72.30 o 
  -7   2   1     1798.79     1753.07     40.90 o 
  -6   2   1      811.05      652.83     21.58 o 
  -5   2   1    20506.46    21898.36    486.72 o 
  -4   2   1    13088.91    13448.55    292.93 o 
  -3   2   1    12226.76    12591.78    271.53 o 
  -2   2   1    10073.65     9482.35    210.52 o 
  -1   2   1     1748.78     1795.23     41.33 o 
   0   2   1     6812.60     6849.37    328.79 o 
   1   2   1     1703.37     1764.17     82.20 o 
   2   2   1    10100.46     9454.28    210.73 o 
   3   2   1    11606.24    11796.15    271.51 o 
   4   2   1    12666.80    12888.46    259.40 o 
   5   2   1    21239.16    22522.50    436.68 o 
   6   2   1      886.23      765.55     21.90 o 
   7   2   1     1777.15     1671.71     40.65 o 
   8   2   1     2741.21     2910.65     72.61 o 
   9   2   1     3156.18     3266.39     94.75 o 
  10   2   1     4311.06     4321.97    133.12 o 
  11   2   1      471.48      464.66     29.23 o 
  12   2   1      401.56      405.29     28.76 o 
  13   2   1      218.86      253.62     26.24 o 
 -13   3   1      198.96      225.96     25.48 o 
 -12   3   1     1018.15     1044.35     47.35 o 
 -11   3   1     3911.44     4161.99    122.88 o 
 -10   3   1      711.48      631.13     31.46 o 
  -9   3   1     1146.75     1206.72     44.86 o 
  -8   3   1     2169.77     2097.52     55.10 o 
  -7   3   1     2789.17     2794.01     73.35 o 
  -6   3   1     4599.02     4318.17    109.61 o 
  -5   3   1     6747.82     6313.84    140.97 o 
  -4   3   1     1093.72     1006.27     35.91 o 
  -3   3   1     6926.01     7198.21    183.64 o 
  -2   3   1     8467.65     8927.84    197.74 o 
  -1   3   1     5718.69     5710.10    138.53 o 
   1   3   1     6584.05     6640.06    138.53 o 
   2   3   1     8586.13     8706.90    198.90 o 
   3   3   1     8949.40     9157.84    185.00 o 
   4   3   1      772.39      748.76     24.02 o 
   5   3   1     6390.83     5776.57    162.39 o 
   6   3   1     5207.51     4982.22    110.68 o 
   7   3   1     3066.68     3094.57     74.11 o 
   8   3   1     2066.17     1973.69     64.45 o 
   9   3   1     1173.85     1183.61     44.62 o 
  10   3   1      680.79      616.12     31.44 o 
  11   3   1     3903.16     4129.93    131.39 o 
  12   3   1     1066.38     1076.90     46.15 o 
  13   3   1      183.54      191.12     24.64 o 
 -12   4   1     1266.68     1198.03     50.41 o 
 -11   4   1     1507.30     1423.39     68.60 o 
 -10   4   1      914.32      881.81     38.30 o 
  -9   4   1      764.08      699.15     33.37 o 
  -8   4   1      562.49      565.31     23.02 o 
  -7   4   1     4476.07     4425.25    105.22 o 
  -6   4   1     8518.19     8867.27    201.08 o 
  -5   4   1     6062.07     6241.95    146.54 o 
  -4   4   1     8765.54     9155.21    221.05 o 
  -3   4   1    13338.18    13914.21    265.97 o 
  -2   4   1     4236.69     4787.14    107.76 o 
  -1   4   1      665.79      504.65     14.92 o 
   1   4   1      635.95      500.55     12.48 o 
   2   4   1     4051.88     4609.26     87.52 o 
   3   4   1    12438.40    12570.54    299.58 o 
   4   4   1    10288.20    10322.96    199.18 o 
   5   4   1     6136.84     6397.45    131.41 o 
   6   4   1     8392.20     8655.75    200.93 o 
   7   4   1     4337.46     4248.96    105.09 o 
   8   4   1      622.71      654.76     28.67 o 
   9   4   1      648.94      611.10     30.59 o 
  10   4   1      831.01      814.09     38.01 o 
  11   4   1     1782.42     1734.92     59.46 o 
  12   4   1     1151.53     1137.62     50.04 o 
 -12   5   1     1189.98     1117.02     49.97 o 
 -11   5   1     2756.26     2888.94     92.32 o 
 -10   5   1      403.44      341.61     25.17 o 
  -9   5   1      528.62      492.53     27.06 o 
  -8   5   1     4869.32     4765.27    121.01 o 
  -7   5   1     1835.71     1865.86     51.94 o 
  -6   5   1     7755.03     7541.41    169.50 o 
  -5   5   1     2097.77     1936.84     49.52 o 
  -4   5   1     1272.05     1433.11     35.14 o 
  -3   5   1     3951.63     3700.28     93.22 o 
  -2   5   1     8789.69     9486.71    207.04 o 
  -1   5   1     5877.29     5775.21    122.76 o 
   0   5   1     6059.14     6445.75    129.85 o 
   1   5   1     6355.80     6343.73    113.36 o 
   2   5   1     8176.72     8921.61    183.05 o 
   3   5   1     4411.65     4108.56     76.13 o 
   4   5   1     1449.15     1551.15     36.35 o 
   5   5   1     1959.37     1784.42     43.64 o 
   6   5   1     7345.59     6983.48    168.76 o 
   7   5   1     1923.02     1918.31     52.35 o 
   8   5   1     5245.71     5225.05    122.01 o 
   9   5   1      458.57      414.48     26.65 o 
  10   5   1      463.33      364.59     25.50 o 
  11   5   1     2560.74     2863.22     92.00 o 
  12   5   1     1512.11     1326.67     52.92 o 
 -12   6   1     1172.86     1179.14     63.79 o 
 -11   6   1      368.56      379.09     60.11 o 
 -10   6   1      200.86      172.36     27.07 o 
  -9   6   1      232.81      238.88     20.46 o 
  -8   6   1       12.59       26.29      9.27 o 
  -7   6   1     4512.69     4463.85    105.55 o 
  -6   6   1     1412.26     1397.55     42.42 o 
  -5   6   1     6100.75     6217.33    129.88 o 
  -4   6   1     3162.88     3255.77     86.76 o 
  -3   6   1     4950.81     4703.29    100.33 o 
  -2   6   1    17750.06    17503.13    335.19 o 
  -1   6   1     6586.36     5639.25    111.14 o 
   1   6   1     6036.04     5212.49    102.00 o 
   2   6   1    16860.68    16495.73    307.67 o 
   3   6   1     5032.87     4955.66     92.79 o 
   4   6   1     3703.84     3820.36     71.24 o 
   5   6   1     6197.43     6228.86    130.36 o 
   6   6   1     1562.53     1599.86     43.67 o 
   7   6   1     4268.40     4068.08    104.89 o 
   8   6   1       45.78       51.11     10.71 o 
   9   6   1      229.16      255.14     23.87 o 
  10   6   1      275.07      229.87     21.85 o 
  11   6   1      354.72      341.42     36.03 o 
  12   6   1      953.11      917.01     64.41 o 
 -11   7   1      832.22      881.63    112.25 o 
 -10   7   1     1493.42     1491.45     72.00 o 
  -9   7   1       74.04       95.71     16.33 o 
  -8   7   1     2934.78     3016.68     97.93 o 
  -7   7   1       17.38       37.55     12.61 o 
  -6   7   1     5253.88     4954.10    120.37 o 
  -5   7   1      791.13      819.96     27.49 o 
  -4   7   1      721.72      609.82     21.55 o 
  -3   7   1     3962.78     4158.75     86.91 o 
  -2   7   1     5912.74     6188.25    121.37 o 
  -1   7   1    12642.51    12981.72    232.02 o 
   0   7   1     9113.19     9303.68    172.54 o 
   1   7   1    11886.73    12281.00    231.48 o 
   2   7   1     6476.59     6679.23    121.86 o 
   3   7   1     3769.59     4031.63     80.02 o 
   4   7   1      674.49      587.18     17.59 o 
   5   7   1      798.35      834.84     29.47 o 
   6   7   1     5176.69     4965.81    141.51 o 
   7   7   1        9.54       16.17     11.79 o 
   8   7   1     3349.52     3350.01     99.02 o 
   9   7   1       95.32      115.68     22.68 o 
  10   7   1     1479.08     1431.85     70.43 o 
  11   7   1      915.36      976.63     57.16 o 
 -11   8   1       20.79       21.14     22.48 o 
 -10   8   1      434.32      370.20     36.78 o 
  -9   8   1     1087.16     1026.33     43.40 o 
  -8   8   1      365.19      301.27     24.00 o 
  -7   8   1     2741.70     2684.78     87.08 o 
  -6   8   1     2208.23     2318.57     75.93 o 
  -5   8   1     3575.64     3493.86     92.35 o 
  -4   8   1     2645.31     2707.50     70.81 o 
  -3   8   1     1283.70     1389.53     42.88 o 
  -2   8   1     6669.55     6388.00    118.84 o 
  -1   8   1     5922.45     5141.74    105.57 o 
   0   8   1     4083.39     4362.77     85.46 o 
   1   8   1     5471.38     4894.57    107.82 o 
   2   8   1     6267.14     5994.61    131.00 o 
   3   8   1     1357.12     1448.56     38.05 o 
   4   8   1     2493.36     2573.79     70.30 o 
   5   8   1     3645.03     3696.84     92.59 o 
   6   8   1     2241.28     2342.78     76.08 o 
   7   8   1     2913.65     2814.83     88.04 o 
   8   8   1      319.02      255.37     28.00 o 
   9   8   1      902.87      841.87     51.63 o 
  10   8   1      411.38      353.89     36.59 o 
  11   8   1       26.86       52.84     22.96 o 
 -10   9   1      946.85      963.94     56.51 o 
  -9   9   1      466.55      465.76     30.92 o 
  -8   9   1      999.11     1062.64     46.59 o 
  -7   9   1     1307.24     1359.28     52.87 o 
  -6   9   1     3276.35     3200.26    100.20 o 
  -5   9   1     1071.06     1163.81     39.40 o 
  -4   9   1     2476.85     2405.72     68.15 o 
  -3   9   1     3342.22     3275.81     82.50 o 
  -2   9   1     2370.19     2312.45     69.41 o 
  -1   9   1     1092.71     1174.13     41.43 o 
   0   9   1    12583.17    12841.00    294.62 o 
   1   9   1     1194.46     1309.49     35.29 o 
   2   9   1     2816.95     2756.77     61.95 o 
   3   9   1     2928.57     2984.02     72.10 o 
   4   9   1     2582.88     2540.57     68.33 o 
   5   9   1     1029.59     1142.59     39.22 o 
   6   9   1     3378.43     3283.46    100.73 o 
   7   9   1     1301.21     1349.09     52.48 o 
   8   9   1     1084.30     1085.15     48.44 o 
   9   9   1      478.06      474.46     31.49 o 
  10   9   1      823.22      908.33     55.83 o 
 -10  10   1      582.88      593.07     75.45 o 
  -9  10   1      251.88      237.89     25.54 o 
  -8  10   1      698.85      712.62     37.31 o 
  -7  10   1      226.36      231.41     23.21 o 
  -6  10   1     2596.63     2689.74     98.91 o 
  -5  10   1     3075.13     3035.92     91.12 o 
  -4  10   1     1515.11     1616.64     58.89 o 
  -3  10   1     1712.53     1702.60     63.54 o 
  -2  10   1     1031.00     1099.87     49.18 o 
  -1  10   1     5792.55     5625.48    137.38 o 
   0  10   1      584.15      531.69     27.14 o 
   1  10   1     5651.98     5398.66    136.87 o 
   2  10   1     1213.74     1221.73     42.57 o 
   3  10   1     1610.97     1601.18     62.10 o 
   4  10   1     1277.28     1305.16     44.73 o 
   5  10   1     2369.34     2301.55     70.79 o 
   6  10   1     2541.66     2574.70     85.87 o 
   7  10   1      307.52      288.34     24.15 o 
   8  10   1      602.76      630.74     36.48 o 
   9  10   1      294.24      317.14     28.07 o 
  10  10   1      598.82      615.62     55.82 o 
  -9  11   1       49.66       70.01     29.71 o 
  -8  11   1       80.54       57.24     26.28 o 
  -7  11   1     2434.84     2330.92    108.62 o 
  -6  11   1      178.48      205.82     33.92 o 
  -5  11   1      662.18      670.07     41.12 o 
  -4  11   1      934.95      899.31     44.32 o 
  -3  11   1       79.53       51.85     17.92 o 
  -2  11   1     1026.03     1003.61     61.46 o 
  -1  11   1     1209.59     1312.47     55.33 o 
   0  11   1     7902.60     7822.99    189.38 o 
   1  11   1     1290.20     1336.92     47.30 o 
   2  11   1     1021.27      988.27     46.91 o 
   3  11   1        9.70       34.91     16.23 o 
   4  11   1      662.48      618.47     40.00 o 
   5  11   1      740.79      779.28     52.99 o 
   6  11   1      344.10      322.32     40.53 o 
   7  11   1     2491.92     2452.85    202.43 o 
   8  11   1       85.71       66.10     19.07 o 
   9  11   1       49.83       49.84     18.19 o 
  -8  12   1      335.07      336.63     43.40 o 
  -7  12   1       65.15       46.06     26.84 o 
  -6  12   1      694.57      620.51     54.97 o 
  -5  12   1      639.27      632.85     43.05 o 
  -4  12   1      104.19       92.63     21.45 o 
  -3  12   1      174.87      163.21     24.26 o 
  -2  12   1      224.54      279.60     29.34 o 
  -1  12   1     7834.75     8193.79    228.77 o 
   0  12   1      510.38      527.10     35.72 o 
   1  12   1     7662.89     7787.50    226.93 o 
   2  12   1      240.09      301.14     29.56 o 
   3  12   1      151.47      146.02     24.42 o 
   4  12   1      152.39      155.78     24.05 o 
   5  12   1      896.62      903.92     59.21 o 
   6  12   1      776.47      676.56     54.97 o 
   7  12   1       65.49       53.11     28.12 o 
   8  12   1      291.03      287.86     69.93 o 
  -7  13   1       98.56      105.76     32.79 o 
  -6  13   1     3360.55     3340.33    143.53 o 
  -5  13   1      909.54      838.70     63.08 o 
  -4  13   1     2801.95     3069.24    103.53 o 
  -3  13   1     2345.21     2336.73     87.56 o 
  -2  13   1     3817.18     3745.51    123.13 o 
  -1  13   1      730.28      742.85     43.15 o 
   0  13   1     4182.97     3889.12    154.83 o 
   1  13   1      648.64      678.75     50.96 o 
   2  13   1     3861.03     3808.91    122.99 o 
   3  13   1     2284.31     2382.32     87.47 o 
   4  13   1     2541.74     2728.08    100.61 o 
   5  13   1      828.96      818.74     62.58 o 
   6  13   1     3295.85     3272.89    148.45 o 
   7  13   1      121.84      129.13     35.66 o 
  -5  14   1     2240.64     2347.11    148.14 o 
  -4  14   1      182.93      238.02     31.69 o 
  -3  14   1      103.06       61.28     24.15 o 
  -2  14   1     1982.19     2015.51     80.84 o 
  -1  14   1     4219.08     4327.65    170.46 o 
   0  14   1      235.67      166.60     32.52 o 
   1  14   1     4022.34     4265.88    170.20 o 
   2  14   1     2079.84     2105.15     98.66 o 
   3  14   1       34.64       18.02     21.36 o 
   4  14   1      179.63      199.51     29.79 o 
   5  14   1     2487.56     2524.08    117.83 o 
  -3  15   1      854.59      916.30     55.45 o 
  -2  15   1     1753.37     1869.23     93.69 o 
  -1  15   1      472.05      515.13     64.10 o 
   0  15   1      728.89      628.92     52.23 o 
   1  15   1      433.56      437.51     47.27 o 
   2  15   1     1684.54     1839.17     94.53 o 
   3  15   1     1047.90     1199.75     70.66 o 
   0   0   2      547.58      962.44     44.78 o 
   1   0   2    24332.99    24011.96   1060.59 o 
   2   0   2    12176.12    13453.36    412.93 o 
   3   0   2     2071.45     2298.11     63.04 o 
   4   0   2      434.45      582.30     18.46 o 
   5   0   2     3321.74     3212.50     88.18 o 
   6   0   2     7414.16     7005.64    159.09 o 
   7   0   2     5696.86     6127.67    141.46 o 
   8   0   2    14452.44    14986.93    332.91 o 
   9   0   2      275.21      304.96     19.10 o 
  10   0   2     1142.25     1190.53     42.85 o 
  11   0   2      197.85      302.62     23.98 o 
  12   0   2      888.50      933.23     41.68 o 
  13   0   2     2406.48     2425.67     98.24 o 
 -13   1   2     1948.54     1979.50     83.50 o 
 -12   1   2        1.47        4.59     15.36 o 
 -11   1   2      126.18      133.11     16.55 o 
 -10   1   2      563.04      575.76     26.11 o 
  -9   1   2     3653.67     3699.12     93.81 o 
  -8   1   2     2547.91     2408.44     63.08 o 
  -7   1   2     8477.44     8569.69    189.21 o 
  -6   1   2     1074.82     1326.89     37.68 o 
  -5   1   2    14360.02    14675.70    291.22 o 
  -4   1   2    12440.82    12410.56    244.66 o 
  -3   1   2      687.45      955.99     24.16 o 
   0   1   2    16434.20    18342.52    574.50 o 
   1   1   2     9122.07    10022.51    439.20 o 
   3   1   2      628.30      822.34     34.75 o 
   4   1   2    12463.85    12381.31    271.70 o 
   5   1   2    14420.10    14816.13    323.36 o 
   6   1   2     1169.20     1394.06     33.16 o 
   7   1   2     8174.03     8090.80    188.67 o 
   8   1   2     2486.57     2425.16     63.35 o 
   9   1   2     3826.74     3879.85     94.35 o 
  10   1   2      520.94      545.72     29.41 o 
  11   1   2      142.88      158.90     21.55 o 
  12   1   2        3.91        8.37     15.15 o 
  13   1   2     1819.27     1879.92     82.85 o 
 -13   2   2      241.29      248.65     29.65 o 
 -12   2   2     3633.23     3797.08    113.50 o 
 -11   2   2      107.55      155.45     19.73 o 
 -10   2   2      416.57      401.10     25.22 o 
  -9   2   2     2689.79     2733.16     84.72 o 
  -8   2   2     3505.42     3453.44     99.63 o 
  -7   2   2      248.71      241.76     14.04 o 
  -6   2   2     3955.09     3565.30     89.29 o 
  -5   2   2     2050.44     2062.78     56.19 o 
  -4   2   2     4798.77     4675.02    105.26 o 
  -3   2   2      497.89      613.97     18.59 o 
  -2   2   2    21132.72    22010.07    442.34 o 
  -1   2   2     6493.80     5961.12    139.04 o 
   0   2   2    25363.77    26934.44    842.98 o 
   2   2   2    22647.65    23489.69    688.24 o 
   3   2   2      316.79      418.11     15.44 o 
   4   2   2     4612.47     4417.77    105.26 o 
   5   2   2     2396.94     2480.66     50.82 o 
   6   2   2     4208.85     3901.70     79.78 o 
   7   2   2      324.66      326.64     13.59 o 
   8   2   2     3426.08     3442.59     85.32 o 
   9   2   2     2807.75     2888.98     85.30 o 
  10   2   2      325.58      296.76     23.11 o 
  11   2   2       68.60      100.52     17.49 o 
  12   2   2     3465.19     3617.47    112.08 o 
  13   2   2      222.78      213.13     24.91 o 
 -13   3   2     2274.40     2332.75     81.99 o 
 -12   3   2       94.49      114.54     19.65 o 
 -11   3   2     1740.34     1657.02     61.52 o 
 -10   3   2     1340.42     1411.69     48.42 o 
  -9   3   2     2346.32     2269.01     78.23 o 
  -8   3   2      880.70      805.34     28.13 o 
  -7   3   2     1999.44     1950.70     55.17 o 
  -6   3   2     1446.28     1591.44     42.37 o 
  -5   3   2     6920.03     6684.12    151.40 o 
  -4   3   2     8195.08     8537.80    202.81 o 
  -3   3   2     6380.48     6531.50    134.05 o 
  -2   3   2     3237.93     3746.67     78.62 o 
  -1   3   2    23124.35    23784.62    501.00 o 
   0   3   2      655.68      451.71     16.27 o 
   1   3   2    20317.01    21666.79    494.68 o 
   2   3   2     3484.06     3946.85    102.45 o 
   3   3   2     6632.90     6723.15    150.67 o 
   4   3   2     9197.51     9582.46    235.98 o 
   5   3   2     6737.11     6481.34    148.92 o 
   6   3   2     1401.39     1525.13     37.01 o 
   7   3   2     2254.06     2272.62     49.57 o 
   8   3   2     1026.36      930.27     35.24 o 
   9   3   2     3011.90     2874.58     80.93 o 
  10   3   2     1035.17     1068.42     46.23 o 
  11   3   2     1836.87     1847.19     63.37 o 
  12   3   2       92.07      125.66     20.25 o 
  13   3   2     2295.80     2391.65     81.98 o 
 -12   4   2     4786.59     4679.57    136.38 o 
 -11   4   2      860.50      862.33     38.77 o 
 -10   4   2     1866.06     1735.39     58.39 o 
  -9   4   2     2776.13     2957.84     90.88 o 
  -8   4   2      811.07      770.19     28.40 o 
  -7   4   2     2194.49     2174.43     54.09 o 
  -6   4   2     6946.53     6901.54    167.80 o 
  -5   4   2     1042.25     1106.85     32.14 o 
  -4   4   2     1984.05     1989.89     45.13 o 
  -3   4   2     1294.29     1258.41     31.66 o 
  -2   4   2     4115.37     4504.07     99.30 o 
  -1   4   2     7553.08     7601.94    173.94 o 
   0   4   2    13085.48    13645.24    297.72 o 
   1   4   2     7789.44     7870.02    172.84 o 
   3   4   2     1611.59     1574.97     37.93 o 
   4   4   2     2039.69     2033.82     45.58 o 
   5   4   2     1107.76     1144.69     32.99 o 
   6   4   2     7609.22     7633.24    168.87 o 
   7   4   2     1848.06     1804.23     52.71 o 
   8   4   2      985.48      954.31     35.36 o 
   9   4   2     2890.01     3023.29     91.30 o 
  10   4   2     1597.92     1466.67     56.49 o 
  11   4   2      624.90      618.90     35.94 o 
  12   4   2     4602.15     4438.62    135.24 o 
 -12   5   2      563.61      528.76     43.64 o 
 -11   5   2      162.76      140.04     19.39 o 
 -10   5   2     2535.67     2366.81     78.32 o 
  -9   5   2      775.81      734.27     33.99 o 
  -8   5   2      863.81      834.68     31.02 o 
  -7   5   2      535.45      518.84     21.59 o 
  -6   5   2     3115.63     3016.48     76.09 o 
  -5   5   2     7954.04     8217.29    170.50 o 
  -4   5   2    10322.83    10981.69    214.54 o 
  -3   5   2     6430.21     7109.32    149.68 o 
  -2   5   2     1655.52     1645.92     46.16 o 
  -1   5   2     3801.77     4011.53     96.78 o 
   0   5   2      903.92     1024.84     24.39 o 
   1   5   2     4297.91     4552.40     99.59 o 
   2   5   2     1978.38     1988.30     38.28 o 
   3   5   2     6950.71     7641.48    151.09 o 
   4   5   2     9465.70    10134.17    241.94 o 
   5   5   2     8338.08     8463.49    192.70 o 
   6   5   2     3219.31     3028.72     76.34 o 
   7   5   2      517.06      520.97     26.56 o 
   8   5   2     1059.04     1040.11     32.67 o 
   9   5   2      904.52      814.00     37.30 o 
  10   5   2     2542.10     2453.24     79.05 o 
  11   5   2      116.82       95.12     18.34 o 
  12   5   2      497.43      493.88     32.84 o 
 -12   6   2      934.16      975.44     59.78 o 
 -11   6   2     2696.45     2581.56    108.11 o 
 -10   6   2      123.24       92.25     23.50 o 
  -9   6   2     1738.77     1723.20     77.67 o 
  -8   6   2      677.44      649.38     26.88 o 
  -7   6   2     7175.24     7093.89    144.82 o 
  -6   6   2    10493.66    10643.99    220.31 o 
  -5   6   2     2255.65     2351.31     50.27 o 
  -4   6   2     1054.74     1111.94     26.79 o 
  -3   6   2    13109.05    13001.71    287.84 o 
  -2   6   2     4861.89     5381.87    112.60 o 
  -1   6   2     3791.53     3750.00     80.63 o 
   0   6   2    13893.20    14587.51    288.68 o 
   1   6   2     3956.79     3986.06     91.74 o 
   3   6   2    13027.82    12627.02    233.98 o 
   4   6   2      931.53      951.55     27.94 o 
   5   6   2     1872.49     1932.68     50.12 o 
   6   6   2    10888.52    11029.46    287.56 o 
   7   6   2     6839.60     6585.01    162.28 o 
   8   6   2      825.32      782.04     28.45 o 
   9   6   2     1794.78     1726.26     60.04 o 
  10   6   2      102.95       98.59     17.54 o 
  11   6   2     2656.22     2539.13     85.02 o 
  12   6   2      900.88      967.78     58.93 o 
 -11   7   2      187.20      204.53     31.48 o 
 -10   7   2     2066.29     2058.73     92.24 o 
  -9   7   2      125.07      167.62     19.87 o 
  -8   7   2     1101.56     1161.57     45.26 o 
  -7   7   2     1545.56     1578.01     49.95 o 
  -6   7   2     2243.34     2142.73     59.71 o 
  -5   7   2     3783.50     4118.75     99.12 o 
  -4   7   2    15335.63    15465.13    343.77 o 
  -3   7   2      600.50      684.35     20.13 o 
  -2   7   2     2254.80     2157.26     51.69 o 
  -1   7   2    10269.26    10263.52    232.92 o 
   0   7   2     3930.09     3654.02     77.65 o 
   1   7   2    10857.94    10719.68    214.02 o 
   2   7   2     2611.83     2508.48     54.94 o 
   3   7   2      592.19      725.88     22.78 o 
   4   7   2    15048.95    15057.62    307.04 o 
   5   7   2     3660.58     3949.55     88.55 o 
   6   7   2     2505.76     2348.23     72.55 o 
   7   7   2     1425.89     1420.05     54.12 o 
   8   7   2      966.57     1031.74     43.77 o 
   9   7   2      178.15      206.24     26.57 o 
  10   7   2     2005.58     2172.00     92.52 o 
  11   7   2      142.10      156.66     28.23 o 
 -11   8   2     2093.28     2163.97     96.83 o 
 -10   8   2      665.68      660.85     46.56 o 
  -9   8   2      789.73      754.60     38.13 o 
  -8   8   2      134.16      156.78     18.97 o 
  -7   8   2     2352.23     2411.30     78.24 o 
  -6   8   2     2108.71     2055.44     64.51 o 
  -5   8   2     1393.07     1382.50     46.89 o 
  -4   8   2      799.64      812.94     32.93 o 
  -3   8   2     8855.53     8842.32    233.39 o 
  -2   8   2     2893.87     3002.81     67.37 o 
  -1   8   2     3121.62     3290.21     69.19 o 
   0   8   2     1149.55     1218.41     33.17 o 
   1   8   2     3477.26     3716.56     78.54 o 
   2   8   2     3103.68     3147.83     70.43 o 
   3   8   2     8945.15     8926.23    184.42 o 
   4   8   2      737.38      740.74     25.01 o 
   5   8   2     1070.58     1122.47     38.80 o 
   6   8   2     1719.89     1635.11     61.71 o 
   7   8   2     2261.19     2328.56     77.76 o 
   8   8   2      129.75      135.16     18.58 o 
   9   8   2      800.69      747.25     71.46 o 
  10   8   2      545.43      599.98     44.30 o 
  11   8   2     2098.02     2078.64     95.21 o 
 -10   9   2     1233.68     1256.91     68.53 o 
  -9   9   2     1043.13     1042.75     46.32 o 
  -8   9   2     1901.15     1782.94     65.77 o 
  -7   9   2      651.06      672.97     37.61 o 
  -6   9   2      532.12      540.48     45.85 o 
  -5   9   2     2234.57     2341.61     63.61 o 
  -4   9   2     3950.65     3985.08    102.00 o 
  -3   9   2      736.62      718.99     27.52 o 
  -2   9   2     1492.46     1618.28     57.33 o 
  -1   9   2     1441.06     1208.43     39.34 o 
   0   9   2      969.51      930.56     34.82 o 
   1   9   2     1196.52     1019.98     31.49 o 
   2   9   2     1342.82     1437.91     44.42 o 
   3   9   2      717.36      694.07     24.73 o 
   4   9   2     3893.36     3987.08    101.76 o 
   5   9   2     1995.99     2079.73     62.05 o 
   6   9   2      423.24      421.37     28.11 o 
   7   9   2      581.32      574.97     32.41 o 
   8   9   2     1958.77     1865.16     66.37 o 
   9   9   2      978.08      956.84     66.25 o 
  10   9   2     1386.97     1419.12     69.88 o 
 -10  10   2     1127.92     1140.16     63.39 o 
  -9  10   2      233.46      257.45     25.61 o 
  -8  10   2     1056.27      982.59     45.34 o 
  -7  10   2      933.75      912.56     46.94 o 
  -6  10   2     3971.57     3945.44    113.03 o 
  -5  10   2     1286.29     1222.65     53.33 o 
  -4  10   2     2195.59     2242.94     82.22 o 
  -3  10   2     1203.07     1149.69     47.89 o 
  -2  10   2     2422.70     2233.33     79.79 o 
  -1  10   2     1301.13     1270.04     44.05 o 
   0  10   2     2337.53     2563.59     83.15 o 
   1  10   2     1274.05     1289.50     44.68 o 
   2  10   2     2762.84     2444.22     68.72 o 
   3  10   2      981.20      918.41     34.78 o 
   4  10   2     2521.77     2529.40     68.41 o 
   5  10   2     1230.67     1237.10     55.92 o 
   6  10   2     3530.34     3329.35    110.84 o 
   7  10   2      874.30      795.06     40.37 o 
   8  10   2     1055.10      989.49     45.39 o 
   9  10   2      203.96      248.79     25.74 o 
  10  10   2     1115.10     1079.97     62.86 o 
  -9  11   2     2635.07     2752.90    122.01 o 
  -8  11   2       65.19       43.39     25.96 o 
  -7  11   2      187.10      168.25     32.79 o 
  -6  11   2       67.23       52.42     26.21 o 
  -5  11   2     2456.82     2524.44     88.40 o 
  -4  11   2     1048.38     1017.44     58.51 o 
  -3  11   2       83.54      115.38     21.18 o 
  -2  11   2     1333.65     1353.18     56.10 o 
  -1  11   2     1202.52     1192.73     50.68 o 
   0  11   2      156.96      130.58     18.29 o 
   1  11   2     1054.84     1046.63     41.94 o 
   2  11   2     1280.68     1278.12     54.59 o 
   3  11   2       89.17      150.43     21.74 o 
   4  11   2     1587.11     1494.27    101.83 o 
   5  11   2     2527.59     2427.90    109.06 o 
   6  11   2       40.05       55.54     25.53 o 
   7  11   2      155.44      178.24     22.11 o 
   8  11   2       34.17       23.83     17.32 o 
   9  11   2     2762.44     2723.12     93.53 o 
  -8  12   2     1998.47     1991.58     99.28 o 
  -7  12   2      801.59      773.94     60.17 o 
  -6  12   2     2280.85     2292.54    104.54 o 
  -5  12   2     4922.59     4699.62    147.86 o 
  -4  12   2      856.78      939.45     51.00 o 
  -3  12   2     1269.08     1173.33     57.33 o 
  -2  12   2      976.74      997.99     49.75 o 
  -1  12   2     2352.63     2376.74     84.60 o 
   0  12   2        3.13       -4.16     15.45 o 
   1  12   2     2341.75     2322.85     82.93 o 
   2  12   2     1053.39     1030.57     49.17 o 
   3  12   2     1582.51     1539.94     60.45 o 
   4  12   2     1134.80     1272.49     55.31 o 
   5  12   2     4754.08     4769.90    183.47 o 
   6  12   2     2068.58     2003.19    101.95 o 
   7  12   2      848.56      860.16     63.21 o 
   8  12   2     1893.45     1904.99     98.48 o 
  -7  13   2       59.67       72.45     31.66 o 
  -6  13   2      467.62      507.07     53.62 o 
  -5  13   2      199.35      178.36     28.54 o 
  -4  13   2     2099.61     2200.61     82.44 o 
  -3  13   2      191.90      154.94     26.33 o 
  -2  13   2     2001.74     1979.96     76.22 o 
  -1  13   2        3.69       26.19     18.63 o 
   0  13   2     2600.52     2589.00    112.53 o 
   1  13   2       21.29       23.92     21.92 o 
   2  13   2     1899.32     1812.76     73.29 o 
   3  13   2      165.76      156.61     26.05 o 
   4  13   2     1837.50     2018.65     80.37 o 
   5  13   2      335.77      265.75     41.10 o 
   6  13   2      659.30      599.17     57.73 o 
   7  13   2       56.13      102.86     33.41 o 
  -5  14   2     1196.51     1201.76     79.38 o 
  -4  14   2      414.38      459.17     40.01 o 
  -3  14   2     1685.46     1666.68     71.93 o 
  -2  14   2      519.52      527.02     46.58 o 
  -1  14   2      906.11      889.36     60.65 o 
   0  14   2       32.40       33.84     24.28 o 
   1  14   2      862.36      837.60     75.14 o 
   2  14   2      537.39      541.82     48.21 o 
   3  14   2     1591.81     1646.80     70.40 o 
   4  14   2      308.52      345.86     36.19 o 
   5  14   2     1406.04     1451.51     81.89 o 
  -3  15   2     1142.77     1205.64     62.18 o 
  -2  15   2      618.47      583.79     52.75 o 
  -1  15   2     2276.03     2412.86    115.37 o 
   0  15   2      965.16     1009.33     67.60 o 
   1  15   2     2384.37     2728.70    119.40 o 
   2  15   2      683.12      717.03     54.14 o 
   3  15   2     1195.01     1164.55     71.71 o 
   1   0   3     4796.74     4977.02    157.67 o 
   2   0   3       72.69      138.33      8.82 o 
   3   0   3     8207.83     8422.55    213.36 o 
   4   0   3     5610.93     5725.62    129.03 o 
   5   0   3    11472.74    12094.60    267.13 o 
   6   0   3     3396.78     3463.63     83.11 o 
   7   0   3       31.52        4.37      7.23 o 
   8   0   3      342.74      393.17     27.18 o 
   9   0   3     3778.48     3545.05     89.08 o 
  10   0   3       43.29       58.09     12.76 o 
  11   0   3      946.37     1037.19     42.46 o 
  12   0   3     1118.75     1261.95     50.30 o 
  13   0   3       18.79       16.59     18.64 o 
 -13   1   3      801.35      718.53     44.42 o 
 -12   1   3      391.13      458.50     34.05 o 
 -11   1   3     1677.43     1630.44     57.23 o 
 -10   1   3     5261.00     5284.10    125.03 o 
  -9   1   3     2431.80     2503.88     67.68 o 
  -8   1   3     3678.23     3644.33     89.60 o 
  -7   1   3     4670.68     4413.62    101.55 o 
  -6   1   3     2285.06     2229.47     56.44 o 
  -5   1   3      502.42      545.22     18.55 o 
  -4   1   3    13855.05    13657.75    302.12 o 
  -3   1   3     8950.54     9709.58    217.75 o 
  -2   1   3     3260.80     3027.97     62.59 o 
  -1   1   3    48225.52    49375.99   1058.65 o 
   0   1   3     3940.09     3680.14    118.63 o 
   1   1   3    45438.79    46582.18   1211.53 o 
   2   1   3     3298.28     3075.27     98.68 o 
   3   1   3     9094.15     9930.46    304.21 o 
   4   1   3    13733.14    13499.61    297.51 o 
   5   1   3      437.22      469.45     17.85 o 
   6   1   3     2284.46     2217.82     56.30 o 
   7   1   3     4294.50     4076.72    100.74 o 
   8   1   3     3691.45     3644.05     89.68 o 
   9   1   3     2529.48     2629.07     68.18 o 
  10   1   3     5106.98     4948.69    143.78 o 
  11   1   3     1687.46     1497.77     55.76 o 
  12   1   3      425.21      468.94     30.49 o 
  13   1   3      853.10      737.93     39.81 o 
 -13   2   3       90.96      126.39     23.41 o 
 -12   2   3     1069.13     1074.88     48.17 o 
 -11   2   3      530.26      518.89     35.87 o 
 -10   2   3        8.85       19.60     12.43 o 
  -9   2   3     1177.37     1058.17     43.24 o 
  -8   2   3     1155.82     1130.16     43.76 o 
  -7   2   3     1904.16     1733.81     48.16 o 
  -6   2   3     2485.82     2502.07     61.42 o 
  -5   2   3     3104.96     3204.00     76.30 o 
  -4   2   3     1382.79     1563.03     40.99 o 
  -3   2   3     5114.37     4598.28     97.73 o 
  -2   2   3    10216.30    11236.54    217.56 o 
  -1   2   3      266.17      439.85     11.27 o 
   2   2   3     8046.64     9484.55    471.71 o 
   3   2   3     4202.05     3703.17    111.09 o 
   4   2   3     1447.99     1688.50     48.96 o 
   5   2   3     3071.84     3150.76     67.64 o 
   6   2   3     2340.20     2418.82     54.50 o 
   7   2   3     1934.54     1903.24     49.10 o 
   8   2   3     1316.73     1385.26     39.09 o 
   9   2   3     1371.29     1223.09     43.30 o 
  10   2   3       59.25       54.26     13.86 o 
  11   2   3      491.04      478.43     29.50 o 
  12   2   3     1183.70     1205.92     48.83 o 
  13   2   3      168.02      187.17     23.28 o 
 -13   3   3      899.36      834.20     47.48 o 
 -12   3   3      394.98      431.75     30.34 o 
 -11   3   3      354.02      388.53     26.67 o 
 -10   3   3     2133.35     2212.62     76.64 o 
  -9   3   3      516.73      584.03     28.24 o 
  -8   3   3     1707.45     1625.16     46.92 o 
  -7   3   3     5676.09     5856.91    138.97 o 
  -6   3   3     1270.84     1478.44     40.37 o 
  -5   3   3     1708.47     1671.64     45.90 o 
  -4   3   3     5604.38     5663.55    128.92 o 
  -3   3   3     2991.26     3131.86     66.46 o 
  -1   3   3     5966.40     6102.83    128.88 o 
   0   3   3    36755.05    36936.46    811.22 o 
   1   3   3     6826.75     6852.37    143.99 o 
   3   3   3     3029.64     3216.10    105.77 o 
   4   3   3     5501.04     5517.57    129.23 o 
   5   3   3     2002.30     1928.68     55.32 o 
   6   3   3     1284.82     1454.98     35.47 o 
   7   3   3     5728.30     5973.87    139.15 o 
   8   3   3     1842.73     1752.90     55.96 o 
   9   3   3      401.29      446.48     26.77 o 
  10   3   3     1780.65     1777.56     65.12 o 
  11   3   3      264.62      264.55     24.11 o 
  12   3   3      341.84      396.66     29.38 o 
  13   3   3      799.57      716.77     40.60 o 
 -12   4   3      545.68      457.80     31.22 o 
 -11   4   3     2785.00     2673.41     86.65 o 
 -10   4   3     1820.14     1826.91     61.15 o 
  -9   4   3      455.75      483.77     25.98 o 
  -8   4   3     3387.36     3320.51     85.01 o 
  -7   4   3     1397.45     1348.80     39.44 o 
  -6   4   3     4908.54     5090.29    120.75 o 
  -5   4   3      321.54      252.86     13.34 o 
  -4   4   3      331.13      382.33     13.28 o 
  -3   4   3     2788.69     2743.05     59.54 o 
  -2   4   3     9440.88     9908.71    205.27 o 
  -1   4   3     2604.22     2576.43     75.58 o 
   1   4   3     3811.42     3559.01    139.86 o 
   2   4   3    10388.75    10711.29    228.33 o 
   3   4   3     2979.65     2845.64     77.62 o 
   4   4   3      549.69      531.21     38.03 o 
   5   4   3      470.77      379.84     30.98 o 
   6   4   3     4932.15     5098.92    121.32 o 
   7   4   3     1419.85     1353.90     39.67 o 
   8   4   3     3541.07     3452.93     99.18 o 
   9   4   3      401.73      400.75     25.27 o 
  10   4   3     1647.54     1615.56     59.51 o 
  11   4   3     2841.87     2685.88     86.54 o 
  12   4   3      599.53      540.58     33.17 o 
 -12   5   3      531.75      554.50     44.86 o 
 -11   5   3     1178.08     1298.04     51.92 o 
 -10   5   3     1149.44     1159.14     47.40 o 
  -9   5   3     3508.41     3639.54    142.02 o 
  -8   5   3       88.51       97.47     13.90 o 
  -7   5   3     5002.28     5075.11    122.57 o 
  -6   5   3      440.76      448.16     16.83 o 
  -5   5   3     3585.24     3273.38     74.55 o 
  -4   5   3     3265.33     2956.98     68.99 o 
  -3   5   3     2240.09     2107.80     47.31 o 
  -2   5   3     4643.66     4136.77    105.09 o 
   0   5   3     1108.38     1373.47     32.27 o 
   2   5   3     5521.03     4928.83    105.92 o 
   3   5   3     2373.65     2177.09     49.11 o 
   4   5   3     3747.16     3554.00     80.11 o 
   5   5   3     4085.58     3660.28     85.34 o 
   6   5   3      480.53      488.27     24.15 o 
   7   5   3     5191.19     5104.04    122.81 o 
   8   5   3       90.46      111.77     14.50 o 
   9   5   3     3561.52     3549.87    106.71 o 
  10   5   3     1206.81     1233.06     48.02 o 
  11   5   3     1221.44     1289.96     51.98 o 
  12   5   3      392.59      463.66     32.81 o 
 -12   6   3       24.95      110.72     27.76 o 
 -11   6   3      723.22      780.51     74.53 o 
 -10   6   3     3240.40     3139.89    165.01 o 
  -9   6   3       36.91       63.11     14.23 o 
  -8   6   3     6401.85     6165.76    151.53 o 
  -7   6   3     1426.76     1304.15     35.25 o 
  -6   6   3     5294.17     5405.62    117.15 o 
  -5   6   3     1072.84     1200.12     28.39 o 
  -4   6   3     2722.10     2721.21     56.24 o 
  -3   6   3      379.94      373.34     15.62 o 
  -2   6   3     1979.61     2037.25     59.20 o 
  -1   6   3     6277.82     5728.60    121.21 o 
   0   6   3       55.21       53.09     14.72 o 
   1   6   3     6690.82     6222.29    137.31 o 
   2   6   3     2131.07     2115.39     53.55 o 
   3   6   3      376.10      421.51     15.87 o 
   4   6   3     2259.55     2271.47     57.10 o 
   5   6   3      769.36      844.12     31.45 o 
   6   6   3     5776.24     5753.17    155.18 o 
   7   6   3     1464.34     1354.18     48.69 o 
   8   6   3     6806.67     6510.93    176.97 o 
   9   6   3       17.02       51.77     18.30 o 
  10   6   3     2672.50     2516.00     86.49 o 
  11   6   3      689.33      724.39     38.25 o 
  12   6   3       29.27       93.58     25.45 o 
 -11   7   3      657.29      650.74     47.98 o 
 -10   7   3      166.03      136.45     26.35 o 
  -9   7   3     3021.35     3180.34    101.40 o 
  -8   7   3     1678.45     1641.79     47.54 o 
  -7   7   3      977.31     1011.24     39.22 o 
  -6   7   3     3016.80     2946.79     75.92 o 
  -5   7   3    14679.69    15190.63    335.02 o 
  -4   7   3      283.98      207.16     12.88 o 
  -3   7   3      961.80      987.46     31.43 o 
  -2   7   3     6147.90     6486.07    129.50 o 
  -1   7   3     2438.52     2397.10     50.60 o 
   0   7   3    15967.76    17513.22    346.52 o 
   1   7   3     2088.52     2028.02     57.25 o 
   2   7   3     5817.32     6104.50    132.05 o 
   3   7   3      990.95     1029.13     29.03 o 
   4   7   3      272.22      212.43     13.14 o 
   5   7   3    14486.30    14452.06    298.38 o 
   6   7   3     3046.63     2889.62     89.87 o 
   7   7   3      873.54      870.90     38.65 o 
   8   7   3     1504.44     1383.79     55.16 o 
   9   7   3     3435.97     3414.50    126.28 o 
  10   7   3      176.77      130.40     25.54 o 
  11   7   3      639.66      685.09     59.50 o 
 -11   8   3     1579.10     1625.74     80.66 o 
 -10   8   3     2930.33     2814.55    113.91 o 
  -9   8   3      614.96      573.77     32.15 o 
  -8   8   3      411.09      420.81     28.03 o 
  -7   8   3     2069.54     2066.10     69.81 o 
  -6   8   3     4249.08     4152.16    127.15 o 
  -5   8   3      114.64      102.62     14.51 o 
  -4   8   3     1396.03     1397.78     40.01 o 
  -3   8   3     1900.65     1804.56     47.51 o 
  -2   8   3     2715.86     2914.24     66.02 o 
  -1   8   3     5138.82     4857.09    114.17 o 
   0   8   3     1620.02     1704.74     47.16 o 
   1   8   3     4946.69     4723.65    103.52 o 
   2   8   3     2945.64     3101.05     69.31 o 
   3   8   3     1738.79     1661.13     44.06 o 
   4   8   3     1379.77     1342.15     37.49 o 
   5   8   3      125.62      130.97     13.23 o 
   6   8   3     4806.94     4564.57    128.40 o 
   7   8   3     2140.52     2036.66     69.62 o 
   8   8   3      446.24      439.40     28.33 o 
   9   8   3      465.76      377.05     35.57 o 
  10   8   3     2805.79     2633.91    111.13 o 
  11   8   3     1579.18     1632.95     80.43 o 
 -10   9   3     1223.75     1212.55     70.85 o 
  -9   9   3       54.07       89.14     18.71 o 
  -8   9   3     2165.50     2217.96     77.71 o 
  -7   9   3       84.76       72.06     15.84 o 
  -6   9   3     3735.19     3634.48    109.16 o 
  -5   9   3     2463.17     2610.37     88.55 o 
  -4   9   3     1584.29     1584.96     58.72 o 
  -3   9   3     1478.97     1414.22     69.93 o 
  -2   9   3     2573.43     2530.00    101.22 o 
  -1   9   3     1932.39     1812.57     65.64 o 
   0   9   3      409.82      482.48     19.58 o 
   1   9   3     2224.43     2150.16     51.33 o 
   2   9   3     2503.92     2483.58     60.28 o 
   3   9   3     1370.44     1373.43     38.60 o 
   4   9   3     1858.88     1882.24     52.53 o 
   5   9   3     3026.19     3149.90     91.54 o 
   6   9   3     3570.68     3471.64    108.09 o 
   7   9   3       62.08       35.34     14.59 o 
   8   9   3     2238.47     2333.99     78.61 o 
   9   9   3       89.84      126.55     24.69 o 
  10   9   3     1194.28     1116.62     62.98 o 
 -10  10   3      674.06      630.94     87.10 o 
  -9  10   3      599.90      570.55     35.27 o 
  -8  10   3      201.44      171.71     22.11 o 
  -7  10   3     4991.75     4916.18    152.60 o 
  -6  10   3      335.05      329.56     37.86 o 
  -5  10   3      776.44      743.92     40.88 o 
  -4  10   3      574.68      597.23     36.67 o 
  -3  10   3     2985.72     2833.43     92.52 o 
  -2  10   3      248.06      287.50     26.33 o 
  -1  10   3      473.88      463.32     31.99 o 
   0  10   3     7983.74     8136.44    193.83 o 
   1  10   3      551.87      572.87     28.46 o 
   2  10   3      326.97      336.36     23.24 o 
   3  10   3     2878.53     2702.98     66.68 o 
   4  10   3      589.99      570.82     26.46 o 
   5  10   3      850.98      841.19     37.42 o 
   6  10   3      323.96      289.20     24.66 o 
   7  10   3     5557.53     5519.30    154.50 o 
   8  10   3      221.89      181.54     22.69 o 
   9  10   3      575.70      489.77     61.95 o 
  10  10   3      732.64      682.65     49.68 o 
  -9  11   3      751.90      828.85    111.64 o 
  -8  11   3     3253.12     3285.03    139.37 o 
  -7  11   3       13.50       27.37     24.13 o 
  -6  11   3     4492.17     4303.48    172.79 o 
  -5  11   3     1834.30     1897.72     72.32 o 
  -4  11   3      765.95      796.86     44.31 o 
  -3  11   3      228.13      231.82     26.12 o 
  -2  11   3     1063.94      993.22     48.05 o 
  -1  11   3     2547.47     2700.63     94.65 o 
   0  11   3       80.72       67.52     17.91 o 
   1  11   3     2888.17     2948.09     81.48 o 
   2  11   3     1115.99     1052.87     41.17 o 
   3  11   3      194.69      199.94     24.15 o 
   4  11   3      883.46      856.97     42.80 o 
   5  11   3     1761.55     1803.73     89.94 o 
   6  11   3     4658.77     4605.57    135.96 o 
   7  11   3       12.53       35.90     16.05 o 
   8  11   3     3181.80     3336.55    108.15 o 
   9  11   3      848.45      878.94     45.10 o 
  -8  12   3      350.71      335.64     45.05 o 
  -7  12   3     5213.50     5477.75    206.31 o 
  -6  12   3     1325.95     1466.20     82.58 o 
  -5  12   3     2283.18     2218.93     83.72 o 
  -4  12   3      201.25      230.19     27.83 o 
  -3  12   3     1719.43     1713.50     70.14 o 
  -2  12   3      111.16      131.06     22.80 o 
  -1  12   3       24.27       16.55     16.93 o 
   0  12   3     1865.95     1836.77     71.52 o 
   1  12   3        9.55        6.31     16.23 o 
   2  12   3       89.43       84.47     21.11 o 
   3  12   3     1720.85     1829.11     69.65 o 
   4  12   3      199.81      243.98     27.56 o 
   5  12   3     2277.45     2192.32    104.72 o 
   6  12   3     1422.42     1633.20     84.73 o 
   7  12   3     5097.02     5247.56    204.51 o 
   8  12   3      414.78      400.16     46.96 o 
  -7  13   3      272.10      228.16     40.51 o 
  -6  13   3     1667.02     1722.74     91.97 o 
  -5  13   3     1501.52     1417.50     64.75 o 
  -4  13   3       69.21       58.58     22.55 o 
  -3  13   3      151.36      149.62     26.57 o 
  -2  13   3     1987.43     1812.22     74.38 o 
  -1  13   3     1125.81     1150.56     54.68 o 
   0  13   3     2243.00     2193.07     82.00 o 
   1  13   3      992.20     1075.41     64.02 o 
   2  13   3     2083.28     1945.87     74.20 o 
   3  13   3      189.77      212.92     35.73 o 
   4  13   3       57.15       55.02     30.03 o 
   5  13   3     1471.60     1434.64     86.80 o 
   6  13   3     1626.80     1715.48     93.11 o 
   7  13   3      196.31      147.74     37.20 o 
  -5  14   3      898.44      960.83     69.11 o 
  -4  14   3      726.31      746.72     48.17 o 
  -3  14   3      334.71      364.01     36.95 o 
  -2  14   3     2420.42     2191.44     85.56 o 
  -1  14   3     2010.04     2258.45     88.92 o 
   0  14   3     1392.56     1497.17     80.79 o 
   1  14   3     2291.01     2568.82    118.69 o 
   2  14   3     2529.35     2172.59    101.90 o 
   3  14   3      387.65      370.75     35.55 o 
   4  14   3      802.70      815.50     48.43 o 
   5  14   3      800.04      873.37     69.43 o 
  -3  15   3      422.12      386.71     39.51 o 
  -2  15   3      266.63      277.31     34.21 o 
  -1  15   3      637.38      686.70     55.58 o 
   0  15   3     4309.57     4126.94    167.40 o 
   1  15   3      765.05      862.42     58.94 o 
   2  15   3      296.01      265.54     39.46 o 
   3  15   3      477.87      455.81     47.75 o 
   0   0   4      414.04      502.38     26.99 o 
   2   0   4      290.01      433.98     15.75 o 
   3   0   4     1447.64     1499.64     42.95 o 
   4   0   4     8217.29     8692.94    193.09 o 
   5   0   4     1216.16     1299.35     35.42 o 
   6   0   4    21322.27    20904.81    525.13 o 
   7   0   4    16896.12    16807.22    371.06 o 
   8   0   4     8060.77     8022.90    183.48 o 
   9   0   4     1713.93     1839.07     52.28 o 
  10   0   4       67.05       59.63     13.78 o 
  11   0   4      353.87      281.92     23.25 o 
  12   0   4     2237.75     2315.31     76.66 o 
  13   0   4      208.16      213.59     29.02 o 
 -13   1   4      257.22      266.14     56.43 o 
 -12   1   4     1874.52     1997.41     83.27 o 
 -11   1   4     3458.52     3294.01    121.22 o 
 -10   1   4      391.71      443.19     26.20 o 
  -9   1   4      934.40      924.92     36.64 o 
  -8   1   4     8614.90     8174.55    211.07 o 
  -7   1   4     7748.98     7795.06    210.60 o 
  -6   1   4     5974.97     5639.62    162.08 o 
  -5   1   4     1717.06     1746.30     49.39 o 
  -3   1   4     1247.32     1160.85     35.05 o 
  -2   1   4     1902.12     2038.57     54.03 o 
  -1   1   4    17204.78    17410.65    441.08 o 
   1   1   4    17544.73    17657.47    547.39 o 
   2   1   4     1422.81     1693.01     92.62 o 
   3   1   4     1277.57     1179.36     35.36 o 
   4   1   4     1139.53     1657.68     42.51 o 
   5   1   4     1492.66     1531.75     41.79 o 
   6   1   4     6773.87     6406.92    125.90 o 
   7   1   4     8065.60     8105.57    181.54 o 
   8   1   4     8067.39     7693.20    181.08 o 
   9   1   4      796.78      871.91     42.13 o 
  10   1   4      267.01      322.36     24.37 o 
  11   1   4     3405.20     3310.44    100.28 o 
  12   1   4     1815.87     2038.99     77.64 o 
  13   1   4      190.33      157.67     22.85 o 
 -13   2   4     1409.67     1278.68     64.36 o 
 -12   2   4     3031.08     3053.57    113.60 o 
 -11   2   4      410.12      290.73     24.68 o 
 -10   2   4      750.83      727.34     35.10 o 
  -9   2   4     3705.34     3990.68    111.88 o 
  -8   2   4     3886.59     3897.62    114.87 o 
  -7   2   4     2660.51     2426.73     72.38 o 
  -6   2   4     4522.22     4424.94     99.26 o 
  -5   2   4     5261.31     5064.79    118.05 o 
  -4   2   4     4322.79     4347.95    122.27 o 
  -3   2   4      664.21      872.18     20.63 o 
  -2   2   4     1598.56     1585.66     34.76 o 
   0   2   4    14404.63    13883.05    306.59 o 
   3   2   4      485.30      674.47     32.31 o 
   4   2   4     4890.21     4801.32    122.30 o 
   5   2   4     5314.98     5078.57    104.71 o 
   6   2   4     4095.08     3936.82     87.41 o 
   7   2   4     2578.23     2400.59     61.90 o 
   8   2   4     4295.24     4236.91    115.62 o 
   9   2   4     3377.10     3704.53    127.85 o 
  10   2   4      876.62      847.14     42.94 o 
  11   2   4      449.42      354.01     26.35 o 
  12   2   4     2907.72     2900.46     93.64 o 
  13   2   4     1561.25     1485.47     57.02 o 
 -12   3   4     1416.60     1612.09     61.43 o 
 -11   3   4      584.45      552.22     30.84 o 
 -10   3   4     1728.11     1667.15     59.31 o 
  -9   3   4     2135.48     2169.74     69.21 o 
  -8   3   4     2018.92     1820.36     52.76 o 
  -7   3   4     1606.14     1563.39     45.10 o 
  -6   3   4     4573.26     4731.93    111.96 o 
  -5   3   4     4533.19     4308.95    101.81 o 
  -3   3   4     3319.48     3624.12     74.06 o 
  -2   3   4     9756.64     8915.64    180.94 o 
  -1   3   4     4908.87     4938.43    111.51 o 
   1   3   4     4780.29     4868.46     99.11 o 
   2   3   4    10221.83     9223.51    233.52 o 
   3   3   4     3186.09     3361.01     95.12 o 
   5   3   4     4461.71     4284.94    102.17 o 
   6   3   4     4489.07     4708.29     98.99 o 
   7   3   4     1786.60     1731.52     46.18 o 
   8   3   4     2367.87     2150.77     63.52 o 
   9   3   4     2082.71     2098.76     68.35 o 
  10   3   4     1707.18     1724.54     63.82 o 
  11   3   4      435.18      345.68     27.24 o 
  12   3   4     1471.57     1661.76     61.88 o 
 -12   4   4      996.74     1032.62     45.83 o 
 -11   4   4      512.40      460.27     30.17 o 
 -10   4   4     1772.19     1771.79     82.64 o 
  -9   4   4     1528.96     1664.89     55.71 o 
  -8   4   4      391.36      385.92     19.21 o 
  -7   4   4       26.69       19.92      7.73 o 
  -6   4   4     1279.32     1178.83     29.86 o 
  -5   4   4     2971.86     2694.96     59.28 o 
  -4   4   4     7286.18     7472.91    155.49 o 
  -3   4   4     4916.27     5180.50    117.46 o 
  -2   4   4     4099.08     4246.07     85.09 o 
   0   4   4    10208.93     9287.08    184.87 o 
   2   4   4     3688.07     3907.43     94.98 o 
   3   4   4     4845.92     5016.61    136.46 o 
   4   4   4     7936.64     7865.64    200.68 o 
   5   4   4     2993.66     2604.94     66.32 o 
   6   4   4     1128.17     1027.41     33.46 o 
   7   4   4        9.23       14.95      7.85 o 
   8   4   4      423.23      440.94     24.45 o 
   9   4   4     1393.80     1485.72     54.84 o 
  10   4   4     1577.23     1494.67     57.43 o 
  11   4   4      500.01      443.89     29.29 o 
  12   4   4      933.16      917.02     57.98 o 
 -12   5   4      708.25      798.37     53.31 o 
 -11   5   4      919.46      857.58     60.42 o 
 -10   5   4      946.41      935.45     87.72 o 
  -9   5   4     1560.86     1617.01     47.31 o 
  -8   5   4      502.81      493.77     19.21 o 
  -7   5   4      353.14      347.13     15.57 o 
  -6   5   4      990.28      874.05     25.36 o 
  -5   5   4    14167.98    13597.31    278.69 o 
  -4   5   4     3949.77     3818.72     85.15 o 
  -3   5   4     2177.17     2210.82     48.84 o 
  -2   5   4    10016.79     9644.92    212.40 o 
  -1   5   4    17293.54    18461.80    360.51 o 
   1   5   4    16496.58    18143.39    402.93 o 
   2   5   4     9646.64     9190.03    211.28 o 
   3   5   4     2141.63     2184.70     55.66 o 
   4   5   4     4519.40     4268.66     97.70 o 
   5   5   4    14625.45    14121.00    314.14 o 
   6   5   4     1048.44      907.93     35.38 o 
   7   5   4      372.93      376.68     23.03 o 
   8   5   4      408.47      411.59     25.26 o 
   9   5   4     1422.33     1471.41     54.64 o 
  10   5   4      642.27      634.75     33.40 o 
  11   5   4      761.30      817.60     39.92 o 
  12   5   4      676.98      750.41     52.97 o 
 -12   6   4      418.73      379.11     41.64 o 
 -11   6   4     1799.24     1731.92    103.44 o 
 -10   6   4     1841.02     1816.45     64.29 o 
  -9   6   4     1494.68     1512.22     47.60 o 
  -8   6   4     4377.34     4464.47    112.74 o 
  -7   6   4      912.49      987.59     28.65 o 
  -6   6   4     2582.72     2454.35     55.12 o 
  -5   6   4    12088.81    12323.02    250.46 o 
  -4   6   4     9319.10     8838.08    181.65 o 
  -3   6   4      806.19      827.38     22.85 o 
  -2   6   4     2615.65     2757.84     66.33 o 
  -1   6   4     2950.09     2960.12     73.65 o 
   0   6   4    27586.61    28410.81    556.77 o 
   1   6   4     3101.89     3050.71     73.52 o 
   2   6   4     2538.79     2568.56     66.26 o 
   3   6   4      961.85     1001.52     28.74 o 
   4   6   4     9588.49     8952.80    182.70 o 
   5   6   4    12373.84    12391.08    282.53 o 
   6   6   4     2302.66     2141.02     72.89 o 
   7   6   4      947.13     1022.33     40.65 o 
   8   6   4     4601.98     4604.94    131.87 o 
   9   6   4     1629.96     1550.87     70.59 o 
  10   6   4     1790.85     1716.66     79.35 o 
  11   6   4     1798.43     1648.25     78.39 o 
  12   6   4      405.32      378.58     39.35 o 
 -11   7   4     2223.32     2106.86     93.59 o 
 -10   7   4     1024.54     1040.33     59.08 o 
  -9   7   4      330.63      307.93     19.96 o 
  -8   7   4      282.15      276.89     21.34 o 
  -7   7   4      646.18      707.96     29.05 o 
  -6   7   4      160.73      185.60     19.57 o 
  -5   7   4     5257.23     5422.69    124.46 o 
  -4   7   4     6434.43     6444.36    147.74 o 
  -3   7   4     5993.51     6336.22    146.85 o 
  -2   7   4     3282.05     3227.55     68.29 o 
  -1   7   4     8165.93     7907.36    157.99 o 
   0   7   4     6461.32     6153.37    148.28 o 
   1   7   4     7892.50     7602.05    177.70 o 
   2   7   4     3114.61     3046.03     78.03 o 
   3   7   4     5858.21     6210.04    132.18 o 
   4   7   4     6271.59     6084.45    132.01 o 
   5   7   4     4825.54     4896.02    110.44 o 
   6   7   4      202.83      223.37     16.83 o 
   7   7   4      885.68      950.73     38.31 o 
   8   7   4      263.63      275.24     31.77 o 
   9   7   4      192.00      172.28     26.10 o 
  10   7   4     1094.69     1007.38     62.57 o 
  11   7   4     1949.67     1938.61     90.45 o 
 -11   8   4     2099.57     2126.46     99.63 o 
 -10   8   4      419.13      452.66     40.50 o 
  -9   8   4      237.43      257.20     24.28 o 
  -8   8   4       97.79      141.84     19.65 o 
  -7   8   4      218.57      186.42     19.55 o 
  -6   8   4     1609.75     1497.13     53.73 o 
  -5   8   4     1476.92     1533.84     43.41 o 
  -4   8   4     5134.95     4989.84    123.66 o 
  -3   8   4     5968.13     6128.66    143.13 o 
  -2   8   4     2627.40     2578.56     66.25 o 
  -1   8   4     6283.85     5924.83    136.51 o 
   0   8   4    12495.33    13330.56    299.45 o 
   1   8   4     5968.36     5687.77    136.59 o 
   2   8   4     2702.69     2627.24     61.59 o 
   3   8   4     5984.33     5980.88    129.07 o 
   4   8   4     5402.27     5272.85    112.30 o 
   5   8   4     1317.55     1329.85     44.15 o 
   6   8   4     1499.88     1419.19     53.64 o 
   7   8   4      230.16      207.54     20.78 o 
   8   8   4      162.92      217.40     21.41 o 
   9   8   4      211.77      193.17     33.12 o 
  10   8   4      590.75      579.26     42.52 o 
  11   8   4     2210.16     2284.16     98.87 o 
 -10   9   4       99.43      112.33     27.14 o 
  -9   9   4      350.68      343.53     27.48 o 
  -8   9   4      408.53      399.23     45.42 o 
  -7   9   4      726.64      728.25     35.22 o 
  -6   9   4     3018.07     2930.73     91.35 o 
  -5   9   4      312.48      297.12     22.89 o 
  -4   9   4      200.73      213.94     28.14 o 
  -3   9   4     3294.81     3445.36    125.24 o 
  -2   9   4     4785.32     4701.47    176.53 o 
  -1   9   4     5008.11     4713.67    120.25 o 
   0   9   4     3175.35     3338.47     84.29 o 
   1   9   4     5664.67     5366.36    122.17 o 
   2   9   4     5286.40     5055.74    109.04 o 
   3   9   4     3074.33     3090.42     74.09 o 
   4   9   4      224.20      166.05     13.70 o 
   5   9   4      403.43      422.97     26.12 o 
   6   9   4     2905.67     2801.70     91.20 o 
   7   9   4      569.81      568.14     33.89 o 
   8   9   4      424.92      435.12     30.28 o 
   9   9   4      297.80      246.38     30.85 o 
  10   9   4       63.89       71.92     24.54 o 
 -10  10   4      438.98      397.41     54.90 o 
  -9  10   4      346.00      369.92     30.10 o 
  -8  10   4      254.12      209.09     23.48 o 
  -7  10   4       34.06       13.74     21.44 o 
  -6  10   4      133.38      147.73     29.05 o 
  -5  10   4      855.59      858.21     57.35 o 
  -4  10   4      829.35      878.09     61.65 o 
  -3  10   4     3937.29     4026.17    164.56 o 
  -2  10   4     4526.95     4706.65    173.71 o 
  -1  10   4     2172.56     1970.33     80.89 o 
   0  10   4        2.69       12.31     11.66 o 
   1  10   4     1840.95     1608.82     53.51 o 
   2  10   4     4717.16     4744.71    105.85 o 
   3  10   4     4536.80     4646.45    101.47 o 
   4  10   4      818.01      886.04     33.14 o 
   5  10   4      778.66      847.06     38.79 o 
   6  10   4      139.83      143.14     18.97 o 
   7  10   4       46.69       30.57     15.15 o 
   8  10   4      245.04      226.72     24.52 o 
   9  10   4      324.65      310.70     34.25 o 
  10  10   4      357.36      316.10     36.69 o 
  -9  11   4      123.45      107.12     31.08 o 
  -8  11   4       99.76       92.42     29.50 o 
  -7  11   4      169.30      148.00     31.64 o 
  -6  11   4       61.59       88.59     27.45 o 
  -5  11   4       98.48      107.54     22.07 o 
  -4  11   4     1862.02     2003.55     75.61 o 
  -3  11   4     2422.76     2421.48     85.65 o 
  -2  11   4     4952.14     4965.67    159.23 o 
  -1  11   4      751.42      703.37     39.27 o 
   0  11   4      174.08      201.56     24.25 o 
   1  11   4      640.74      602.87     31.54 o 
   2  11   4     5703.07     5655.09    136.89 o 
   3  11   4     2393.10     2409.65     83.78 o 
   4  11   4     1864.41     1993.49     73.22 o 
   5  11   4      110.05       81.01     16.71 o 
   6  11   4      100.38      112.65     18.86 o 
   7  11   4      192.23      206.25     23.43 o 
   8  11   4       82.89       87.53     19.40 o 
   9  11   4      106.49      115.50     26.07 o 
  -8  12   4      256.51      296.65     43.01 o 
  -7  12   4       65.07       71.15     28.12 o 
  -6  12   4       92.88       94.02     30.06 o 
  -5  12   4      961.85      946.12     50.41 o 
  -4  12   4      796.84      820.49     47.22 o 
  -3  12   4     2113.31     1997.36     76.94 o 
  -2  12   4     2081.47     2231.28     83.46 o 
  -1  12   4     1271.25     1385.56     61.14 o 
   0  12   4     2651.15     2596.44     91.01 o 
   1  12   4     1529.74     1541.06     61.08 o 
   2  12   4     2166.01     2357.44     82.17 o 
   3  12   4     1966.35     1930.08     73.75 o 
   4  12   4      714.07      747.84     45.42 o 
   5  12   4     1003.13     1055.08     66.99 o 
   6  12   4       76.75       87.61     30.71 o 
   7  12   4       39.85       42.08     36.50 o 
   8  12   4      254.32      247.76     41.65 o 
  -7  13   4      805.23      833.30     65.01 o 
  -6  13   4       81.92       93.59     35.88 o 
  -5  13   4     1335.05     1379.88     62.66 o 
  -4  13   4      431.82      511.32     38.64 o 
  -3  13   4     1957.45     2000.71     82.77 o 
  -2  13   4     1515.03     1564.42     67.95 o 
  -1  13   4     1564.14     1598.16     67.85 o 
   0  13   4     1031.19     1117.45     54.36 o 
   1  13   4     1616.69     1641.70     82.19 o 
   2  13   4     1550.08     1703.47     81.63 o 
   3  13   4     2322.22     2413.90     84.15 o 
   4  13   4      302.92      323.07     32.91 o 
   5  13   4     1108.18     1150.37     74.74 o 
   6  13   4       78.95       70.44     32.39 o 
   7  13   4      937.70      983.83     67.58 o 
  -5  14   4     1947.08     1777.32     76.64 o 
  -4  14   4     2725.65     2976.37    105.05 o 
  -3  14   4      740.34      700.30     47.55 o 
  -2  14   4     1352.42     1468.41     67.33 o 
  -1  14   4      309.57      354.93     36.11 o 
   0  14   4     3068.70     3115.09    132.51 o 
   1  14   4      380.77      419.57     43.83 o 
   2  14   4     1408.35     1453.50     77.46 o 
   3  14   4      709.78      761.83     55.63 o 
   4  14   4     2550.90     2643.95    125.99 o 
   5  14   4     1936.64     1848.11     97.05 o 
  -3  15   4     1883.46     1877.05     81.62 o 
  -2  15   4       38.49       98.18     26.44 o 
  -1  15   4      624.73      729.49     58.71 o 
   0  15   4      857.40      862.35     72.69 o 
   1  15   4      692.73      835.36     60.61 o 
   2  15   4       27.25       21.48     25.98 o 
   3  15   4     2034.19     2075.05     98.11 o 
   1   0   5    57981.34    58909.04   1482.05 o 
   2   0   5       84.81       49.89      5.50 o 
   3   0   5    11883.77    11075.06    245.67 o 
   4   0   5      186.84      298.57     14.58 o 
   5   0   5       99.92      155.86     10.63 o 
   6   0   5      750.93      747.09     24.93 o 
   7   0   5     3774.57     3772.14     91.38 o 
   8   0   5      105.78       65.19     10.94 o 
   9   0   5      982.63     1087.97     36.40 o 
  10   0   5      775.32      785.25     35.16 o 
  11   0   5     2203.53     2132.66     85.42 o 
  12   0   5      344.31      429.98     34.27 o 
  13   0   5     1372.51     1389.17     66.32 o 
 -13   1   5     1347.76     1305.75     63.69 o 
 -12   1   5     3591.38     3867.40    138.77 o 
 -11   1   5      400.87      442.09     32.45 o 
 -10   1   5      583.10      699.43     34.11 o 
  -9   1   5     1586.76     1480.87     51.84 o 
  -8   1   5      297.77      284.97     19.38 o 
  -7   1   5     4660.82     4907.43    130.54 o 
  -6   1   5      379.07      453.19     22.02 o 
  -5   1   5      271.33      232.96     14.28 o 
  -4   1   5     5388.27     5177.95    141.66 o 
  -1   1   5     5586.06     5817.80    154.74 o 
   0   1   5     3134.57     3462.62    112.56 o 
   1   1   5     6227.58     6544.48    270.51 o 
   4   1   5     5670.73     5509.78    121.96 o 
   5   1   5      306.77      281.72     13.63 o 
   6   1   5      424.21      540.60     17.13 o 
   7   1   5     4361.64     4605.02    111.93 o 
   8   1   5      243.38      264.58     17.32 o 
   9   1   5     1628.35     1486.96     51.19 o 
  10   1   5      661.75      721.31     33.69 o 
  11   1   5      490.86      518.06     29.69 o 
  12   1   5     3518.44     3717.13    113.88 o 
  13   1   5     1244.68     1234.64     65.94 o 
 -12   2   5     1362.06     1414.57     64.32 o 
 -11   2   5     2601.16     2690.34    112.36 o 
 -10   2   5     1517.68     1406.37     52.69 o 
  -9   2   5      673.82      620.45     30.16 o 
  -8   2   5     3573.41     3482.26    100.91 o 
  -7   2   5      944.73      895.96     33.55 o 
  -6   2   5      643.40      731.58     28.13 o 
  -5   2   5      840.18      896.42     25.78 o 
  -4   2   5     2880.67     2797.27     58.31 o 
  -3   2   5    23160.61    21883.77    434.87 o 
  -2   2   5     3158.73     3029.96     59.39 o 
  -1   2   5    43995.02    44235.29    957.88 o 
   0   2   5     8406.33     8428.87    278.18 o 
   1   2   5    43076.32    42776.73    955.41 o 
   2   2   5     2703.07     2443.83     75.32 o 
   3   2   5    23654.72    22266.52    676.98 o 
   4   2   5     2450.07     2368.92     91.27 o 
   5   2   5      751.16      782.50     25.26 o 
   6   2   5      594.01      675.92     21.01 o 
   7   2   5      863.22      816.76     28.31 o 
   8   2   5     3522.92     3472.81    100.72 o 
   9   2   5      678.09      659.11     30.63 o 
  10   2   5     1500.15     1455.92     52.38 o 
  11   2   5     2497.41     2493.16     82.32 o 
  12   2   5     1394.15     1368.27     54.25 o 
 -12   3   5      476.84      565.72     33.40 o 
 -11   3   5     5395.58     5626.38    155.89 o 
 -10   3   5     2281.96     2254.16     76.55 o 
  -9   3   5      826.78      795.04     36.43 o 
  -8   3   5      592.96      627.33     28.55 o 
  -7   3   5     4201.23     4031.36     96.94 o 
  -6   3   5     1271.02     1234.97     35.99 o 
  -5   3   5     4093.64     4044.73     88.27 o 
  -4   3   5     3400.18     3270.10     69.41 o 
  -3   3   5     1302.58     1196.55     28.50 o 
  -1   3   5    11975.31    10962.62    226.25 o 
   0   3   5       37.60       86.75      7.14 o 
   1   3   5    10468.43     9420.69    200.14 o 
   4   3   5     3345.45     3116.96    109.90 o 
   5   3   5     4477.64     4470.80    141.10 o 
   6   3   5     1319.96     1261.11     36.71 o 
   7   3   5     4046.68     3908.62     96.96 o 
   8   3   5      492.34      538.33     27.47 o 
   9   3   5     1050.21     1005.77     38.58 o 
  10   3   5     2641.61     2552.53     78.00 o 
  11   3   5     5075.58     5188.27    154.14 o 
  12   3   5      393.41      489.54     32.67 o 
 -12   4   5        7.99       -2.66     15.48 o 
 -11   4   5      886.14      954.28     40.80 o 
 -10   4   5     6234.14     6294.92    182.66 o 
  -9   4   5     2454.43     2463.35     83.31 o 
  -8   4   5     1201.08     1153.59     35.66 o 
  -7   4   5      304.20      324.90     15.01 o 
  -6   4   5      215.47      267.01     12.73 o 
  -5   4   5     3720.53     3569.20     76.76 o 
  -4   4   5    11746.52    12339.17    241.07 o 
  -3   4   5     1283.57     1145.21     27.58 o 
  -2   4   5      389.20      347.76     11.56 o 
  -1   4   5      889.15      809.73     23.99 o 
   0   4   5     6347.57     6933.74    139.31 o 
   1   4   5     1039.63      944.71     22.38 o 
   2   4   5      506.49      461.15     19.13 o 
   3   4   5     1238.22     1094.30     35.82 o 
   4   4   5    11030.75    11322.11    309.58 o 
   5   4   5     3658.14     3467.95     97.93 o 
   6   4   5      178.96      235.08     17.86 o 
   7   4   5      306.90      326.96     20.81 o 
   8   4   5     1070.20     1035.55     41.34 o 
   9   4   5     2965.94     2981.52     85.46 o 
  10   4   5     6795.25     6850.22    183.50 o 
  11   4   5      659.94      681.62     38.10 o 
  12   4   5       12.77       10.71     15.25 o 
 -12   5   5       42.86       48.16     18.85 o 
 -11   5   5     1107.46     1165.97     47.89 o 
 -10   5   5     7537.84     7155.86    201.10 o 
  -9   5   5     1258.99     1229.84     36.25 o 
  -8   5   5      379.61      390.81     17.68 o 
  -7   5   5       21.80       23.39      7.15 o 
  -6   5   5     3148.17     3159.40     69.47 o 
  -5   5   5     8080.52     8272.73    168.52 o 
  -4   5   5     4794.76     5079.21    103.99 o 
  -3   5   5       65.73      194.68     11.00 o 
  -2   5   5       95.53      114.55      6.30 o 
  -1   5   5    12219.79    11184.32    236.39 o 
   0   5   5     3715.12     4544.61     93.60 o 
   1   5   5    10993.23    10130.06    211.60 o 
   2   5   5      137.17      135.83      9.83 o 
   4   5   5     4570.47     4701.74    133.85 o 
   5   5   5     8087.42     8069.52    189.60 o 
   6   5   5     3032.56     2987.36     98.30 o 
   7   5   5       45.19       68.64     13.38 o 
   8   5   5      395.70      423.02     31.75 o 
   9   5   5     1561.73     1513.42     72.38 o 
  10   5   5     7651.46     7269.89    199.88 o 
  11   5   5      971.41      938.06     49.19 o 
  12   5   5       60.65       65.16     18.33 o 
 -12   6   5      300.01      292.60     28.40 o 
 -11   6   5      814.02      930.60     44.27 o 
 -10   6   5     2841.12     2754.16     89.41 o 
  -9   6   5     6860.53     6810.53    165.77 o 
  -8   6   5      196.07      162.72     15.31 o 
  -7   6   5      353.61      342.34     19.20 o 
  -6   6   5     3684.39     3608.96     78.67 o 
  -5   6   5     6558.04     6460.53    137.17 o 
  -4   6   5     3860.90     3684.33     79.96 o 
  -3   6   5      389.28      369.18     13.87 o 
  -2   6   5     1533.00     1657.89     42.21 o 
  -1   6   5     1414.19     1388.57     39.73 o 
   0   6   5    16408.41    17865.66    352.89 o 
   1   6   5     1610.00     1571.09     37.00 o 
   2   6   5     1320.54     1450.07     42.27 o 
   3   6   5      334.05      290.92     15.70 o 
   4   6   5     3966.94     3724.40     90.17 o 
   5   6   5     6935.35     6739.79    155.89 o 
   6   6   5     3410.61     3385.86    104.16 o 
   7   6   5      379.76      378.07     24.13 o 
   8   6   5      229.51      220.98     25.54 o 
   9   6   5     7125.50     7000.50    235.12 o 
  10   6   5     2824.50     2742.12    109.95 o 
  11   6   5      906.64      953.76     54.82 o 
  12   6   5      308.16      318.08     36.86 o 
 -11   7   5      715.04      696.67     51.14 o 
 -10   7   5     2743.66     3011.94    120.28 o 
  -9   7   5     1784.36     1734.40     53.45 o 
  -8   7   5     4434.26     4283.06    106.11 o 
  -7   7   5      458.36      428.18     21.41 o 
  -6   7   5    12158.16    12025.85    276.01 o 
  -5   7   5     1270.36     1359.48     41.27 o 
  -4   7   5     6240.71     6047.43    143.42 o 
  -3   7   5     1920.41     1810.16     49.38 o 
  -2   7   5     3281.97     3501.83     77.28 o 
  -1   7   5     3505.21     3077.86     78.98 o 
   0   7   5     2709.27     2842.67     62.09 o 
   1   7   5     3724.86     3358.39     70.62 o 
   2   7   5     3568.21     3771.53     88.94 o 
   3   7   5     1952.37     1861.23     50.44 o 
   4   7   5     6477.45     6062.25    128.86 o 
   5   7   5     1335.26     1419.88     47.19 o 
   6   7   5    12362.19    11989.29    274.36 o 
   7   7   5      351.64      361.80     26.22 o 
   8   7   5     4000.74     3990.54    123.57 o 
   9   7   5     1857.71     1813.11     78.69 o 
  10   7   5     2803.96     2804.24    115.46 o 
  11   7   5      696.39      762.57     50.57 o 
 -11   8   5      697.16      750.75     52.39 o 
 -10   8   5      545.08      591.37     45.79 o 
  -9   8   5     3255.59     3258.03    101.88 o 
  -8   8   5      694.31      702.17     36.46 o 
  -7   8   5     1994.59     2067.49     68.67 o 
  -6   8   5     2800.31     2831.24     73.34 o 
  -5   8   5     8060.45     8484.28    202.78 o 
  -4   8   5     1915.91     1861.05     54.17 o 
  -3   8   5      537.59      544.74     23.73 o 
  -2   8   5     2399.54     2466.31     73.00 o 
  -1   8   5     1702.63     1646.74     47.37 o 
   0   8   5     4807.95     5054.03    120.47 o 
   1   8   5     1906.18     1805.62     48.78 o 
   2   8   5     2258.04     2246.02     61.68 o 
   3   8   5      623.87      602.18     24.09 o 
   4   8   5     2150.16     2124.09     51.03 o 
   5   8   5     8654.65     8891.39    203.62 o 
   6   8   5     2602.89     2596.08     86.50 o 
   7   8   5     1859.14     1901.69     68.27 o 
   8   8   5      774.56      801.95     37.76 o 
   9   8   5     3176.90     3029.93    122.61 o 
  10   8   5      472.60      502.26     42.66 o 
  11   8   5      644.97      657.06     48.89 o 
 -10   9   5      167.79      217.54     32.58 o 
  -9   9   5      564.59      562.57     34.91 o 
  -8   9   5     2462.99     2452.73     84.47 o 
  -7   9   5     8665.25     8957.33    249.58 o 
  -6   9   5     2179.70     2186.62     76.67 o 
  -5   9   5       92.14      104.40     20.99 o 
  -4   9   5     1195.25     1094.69     62.35 o 
  -3   9   5     4509.01     4435.42    163.69 o 
  -2   9   5     1242.41     1256.14     45.47 o 
  -1   9   5     1214.15     1253.65     44.37 o 
   0   9   5     2590.66     2674.56     79.75 o 
   1   9   5     1150.09     1172.79     37.85 o 
   2   9   5     1155.63     1274.72     44.87 o 
   3   9   5     4481.21     4469.84     99.83 o 
   4   9   5     1443.18     1347.43     37.86 o 
   5   9   5      134.89      181.80     18.75 o 
   6   9   5     1969.14     1968.35     70.64 o 
   7   9   5     9138.87     9136.81    249.76 o 
   8   9   5     2511.18     2605.20     85.93 o 
   9   9   5      686.51      736.11     65.63 o 
  10   9   5       93.31       93.12     33.12 o 
  -9  10   5      328.78      348.86     29.02 o 
  -8  10   5     3339.78     3310.69    141.73 o 
  -7  10   5     1642.14     1619.88     81.49 o 
  -6  10   5     5408.49     5309.68    197.67 o 
  -5  10   5      587.75      600.25     47.95 o 
  -4  10   5      443.99      457.95     42.15 o 
  -3  10   5      688.42      677.39     47.16 o 
  -2  10   5     1134.27     1068.29     59.21 o 
  -1  10   5      562.93      668.57     45.59 o 
   0  10   5       45.04       56.08     18.42 o 
   1  10   5      585.09      675.44     27.30 o 
   2  10   5     1121.54     1140.23     34.82 o 
   3  10   5      749.94      762.08     27.36 o 
   4  10   5      524.27      543.86     25.57 o 
   5  10   5      529.18      607.36     33.39 o 
   6  10   5     5202.19     5337.60    155.99 o 
   7  10   5     1605.18     1555.16     60.67 o 
   8  10   5     3724.09     3639.35    112.88 o 
   9  10   5      374.54      377.90     35.88 o 
  -9  11   5      403.79      442.48     47.77 o 
  -8  11   5      745.96      643.07     54.21 o 
  -7  11   5     9364.75     9094.08    316.83 o 
  -6  11   5     1918.97     1928.23     95.24 o 
  -5  11   5      818.67      898.61     58.06 o 
  -4  11   5     2436.36     2405.06    105.57 o 
  -3  11   5     2357.42     2506.22    114.74 o 
  -2  11   5      826.22      810.38     51.07 o 
  -1  11   5      106.26      102.70     24.32 o 
   0  11   5      285.93      232.16     25.21 o 
   1  11   5       89.77       70.44     15.73 o 
   2  11   5      694.10      647.57     32.48 o 
   3  11   5     2964.70     2996.04     95.54 o 
   4  11   5     2411.44     2361.58     83.16 o 
   5  11   5      837.52      848.00     41.21 o 
   6  11   5     1970.53     2057.78     74.84 o 
   7  11   5     9075.44     9001.86    252.93 o 
   8  11   5      741.12      680.94     38.85 o 
   9  11   5      484.74      498.50     42.82 o 
  -8  12   5     2691.48     2838.82    178.20 o 
  -7  12   5      217.91      257.80     51.53 o 
  -6  12   5     3962.78     4097.59    162.56 o 
  -5  12   5     2314.12     2352.04     88.80 o 
  -4  12   5      894.47      903.48     50.31 o 
  -3  12   5        8.69        8.93     18.05 o 
  -2  12   5     1377.51     1347.91     58.61 o 
  -1  12   5     1316.52     1393.31     58.43 o 
   0  12   5       84.05       64.60     20.31 o 
   1  12   5     1058.24     1220.59     56.36 o 
   2  12   5     1319.97     1267.32     52.15 o 
   3  12   5       25.76       42.13     18.94 o 
   4  12   5     1170.84     1202.92     52.50 o 
   5  12   5     2458.81     2444.10    109.95 o 
   6  12   5     3872.23     3928.42    162.00 o 
   7  12   5      268.97      271.78     40.91 o 
   8  12   5     2855.34     3070.30    132.36 o 
  -6  13   5     2236.95     2285.75    153.97 o 
  -5  13   5      698.45      731.91     48.06 o 
  -4  13   5      278.78      342.51     35.07 o 
  -3  13   5      650.48      642.67     43.96 o 
  -2  13   5     1778.47     1607.69     69.86 o 
  -1  13   5     1020.61     1131.55     56.40 o 
   0  13   5      156.92      186.96     27.03 o 
   1  13   5     1091.29     1177.32     56.10 o 
   2  13   5     1871.01     1754.52     83.92 o 
   3  13   5      724.58      764.24     44.43 o 
   4  13   5      269.03      295.75     42.34 o 
   5  13   5      704.23      707.34     60.25 o 
   6  13   5     2061.12     2210.09    109.47 o 
  -5  14   5     2856.83     2839.81    103.24 o 
  -4  14   5      197.58      277.13     34.26 o 
  -3  14   5      190.53      177.69     28.91 o 
  -2  14   5     1372.61     1371.01     65.10 o 
  -1  14   5     1297.17     1357.76     63.54 o 
   0  14   5     1141.57     1048.58     54.55 o 
   1  14   5     1367.99     1410.08     76.33 o 
   2  14   5     1505.04     1444.00     77.35 o 
   3  14   5      187.33      148.33     30.35 o 
   4  14   5      276.42      323.93     45.54 o 
   5  14   5     2640.96     2636.28    125.56 o 
  -2  15   5     1259.84     1135.90     60.06 o 
  -1  15   5     1530.39     1603.38     72.92 o 
   0  15   5      272.33      312.59     41.77 o 
   1  15   5     1548.24     1659.66     86.90 o 
   2  15   5     1205.15     1180.57     69.94 o 
   0   0   6    51614.94    47938.03   2117.49 o 
   1   0   6      883.78      574.47     23.93 o 
   4   0   6     7687.38     7599.50    197.70 o 
   5   0   6       32.80       35.18      7.79 o 
   6   0   6      541.58      806.34     30.14 o 
   7   0   6    17991.44    17679.42    453.75 o 
   8   0   6     4237.80     4537.77    126.77 o 
   9   0   6      655.55      776.83     33.79 o 
  10   0   6      149.97      194.54     22.55 o 
  11   0   6     4097.36     3876.59    139.66 o 
  12   0   6      847.82      844.87     46.99 o 
 -12   1   6     1154.78     1243.49     57.61 o 
 -11   1   6       46.44       45.64     17.03 o 
 -10   1   6      622.78      648.05     32.30 o 
  -9   1   6        0.10        0.14     10.46 o 
  -8   1   6     6618.38     6626.28    179.07 o 
  -7   1   6      119.10       77.08     11.67 o 
  -6   1   6     7713.90     7163.18    195.01 o 
  -5   1   6     2708.56     2476.88     69.06 o 
  -4   1   6     2551.00     3007.00     87.33 o 
  -3   1   6     1373.36     1448.91     40.31 o 
  -2   1   6     3242.75     3216.10     90.42 o 
  -1   1   6    12826.28    11512.84    283.83 o 
   0   1   6      279.24      411.57     18.20 o 
   2   1   6     3654.67     3534.11     90.04 o 
   3   1   6     1089.49     1161.03     38.25 o 
   4   1   6     2783.34     3348.06     87.22 o 
   5   1   6     2442.59     2293.33     58.94 o 
   6   1   6     7981.34     7531.66    168.11 o 
   7   1   6       98.23       96.50     10.74 o 
   8   1   6     6565.87     6601.35    178.60 o 
   9   1   6       26.22       47.26     12.25 o 
  10   1   6      561.85      598.17     40.79 o 
  11   1   6       15.72       35.70     14.79 o 
  12   1   6     1023.66     1025.27     54.63 o 
 -12   2   6      815.62      793.88     46.55 o 
 -11   2   6     2911.51     2870.51     85.00 o 
 -10   2   6     1547.36     1524.19     57.19 o 
  -9   2   6      896.25      888.54     37.50 o 
  -8   2   6     3033.39     3017.46     92.81 o 
  -7   2   6     9558.58     9447.24    247.43 o 
  -6   2   6     7908.98     8099.72    209.64 o 
  -5   2   6     1838.06     1990.37     53.43 o 
  -4   2   6     9181.51     9064.63    195.21 o 
  -3   2   6     7030.74     6848.67    141.09 o 
  -2   2   6     8990.44     8866.00    200.52 o 
  -1   2   6     6063.62     6138.31    142.59 o 
   0   2   6    40862.93    38540.84    971.39 o 
   1   2   6     6763.69     6617.58    201.47 o 
   2   2   6     8972.13     8988.01    229.18 o 
   3   2   6     7540.32     7153.18    220.75 o 
   4   2   6     8242.53     8049.23    220.30 o 
   5   2   6     2084.52     2239.10     61.69 o 
   6   2   6     7499.62     7782.70    179.19 o 
   7   2   6     9543.12     9314.43    247.19 o 
   8   2   6     3320.93     3316.13     93.84 o 
   9   2   6      947.09      953.83     38.36 o 
  10   2   6     1749.34     1721.46     57.66 o 
  11   2   6     2472.17     2291.34     81.02 o 
  12   2   6      839.52      843.42     40.49 o 
 -12   3   6     1030.93     1194.11     58.44 o 
 -11   3   6      132.22      133.68     19.82 o 
 -10   3   6      296.05      348.51     24.85 o 
  -9   3   6     3399.26     3599.36    111.58 o 
  -8   3   6     3227.56     3226.12     91.45 o 
  -7   3   6     1014.06      926.35     30.96 o 
  -6   3   6     4304.37     3979.01     86.01 o 
  -5   3   6     6090.43     5827.56    119.13 o 
  -4   3   6      677.08      747.14     20.71 o 
  -3   3   6     5595.39     5941.99    121.88 o 
  -2   3   6     1320.01     1154.10     29.88 o 
   0   3   6     8015.83     8267.48    185.73 o 
   1   3   6     4559.68     4274.55     84.80 o 
   2   3   6     1146.71     1031.74     28.83 o 
   3   3   6     5566.38     5931.19    191.28 o 
   4   3   6      723.58      743.84     34.30 o 
   5   3   6     5646.89     5368.82    186.72 o 
   6   3   6     4280.54     3944.82    136.33 o 
   7   3   6     1032.57      945.61     36.03 o 
   8   3   6     2878.98     2860.87     89.72 o 
   9   3   6     3824.05     4078.04    112.63 o 
  10   3   6      241.41      240.54     22.27 o 
  11   3   6      159.67      128.34     19.48 o 
  12   3   6     1012.44     1160.63     49.67 o 
 -12   4   6      388.68      398.29     31.65 o 
 -11   4   6      245.96      287.86     21.55 o 
 -10   4   6     2410.54     2212.35     64.82 o 
  -9   4   6     1025.98      955.53     33.42 o 
  -8   4   6     2786.20     2735.53     65.29 o 
  -7   4   6     3468.78     3570.04     76.13 o 
  -6   4   6     6461.27     6431.84    132.10 o 
  -5   4   6     3774.74     4020.64     86.34 o 
  -4   4   6     2342.18     2262.37     48.76 o 
  -3   4   6     3158.37     3358.21     70.07 o 
  -2   4   6     2066.46     2104.79     49.79 o 
  -1   4   6    11892.77    12453.70    308.94 o 
   0   4   6     4475.23     4027.27     83.26 o 
   1   4   6    11052.26    11542.42    235.84 o 
   2   4   6     1790.06     1871.23     43.99 o 
   3   4   6     2971.74     3101.97     89.93 o 
   4   4   6     1959.21     1932.11     61.49 o 
   5   4   6     3727.48     3949.75    198.13 o 
   6   4   6     6169.01     6053.74    171.59 o 
   7   4   6     3087.36     3047.66     97.90 o 
   8   4   6     3029.83     3066.01    156.42 o 
   9   4   6      854.96      810.86     47.44 o 
  10   4   6     2571.22     2445.83     76.38 o 
  11   4   6      190.39      205.01     22.86 o 
  12   4   6      297.62      289.26     27.52 o 
 -12   5   6     1408.03     1340.43     57.60 o 
 -11   5   6      274.85      276.97     26.13 o 
 -10   5   6     1341.82     1302.15     51.68 o 
  -9   5   6     5020.99     4888.59    107.91 o 
  -8   5   6     1834.72     1726.98     43.69 o 
  -7   5   6     3937.15     3872.89     86.04 o 
  -6   5   6     1459.64     1330.79     33.58 o 
  -5   5   6     1995.89     1900.99     45.96 o 
  -4   5   6      965.43     1080.14     27.99 o 
  -3   5   6     3020.88     3207.71     66.01 o 
  -2   5   6     1571.41     1725.04     38.07 o 
  -1   5   6     1451.43     1478.99     34.46 o 
   0   5   6     7368.50     7098.84    143.58 o 
   1   5   6     1504.76     1517.38     35.51 o 
   2   5   6     1421.70     1585.32     38.62 o 
   3   5   6     2594.95     2790.94     73.64 o 
   5   5   6     2082.00     2068.80     76.32 o 
   6   5   6     1295.28     1134.62     44.62 o 
   7   5   6     3960.22     3889.91    113.17 o 
   8   5   6     1608.79     1538.06     70.96 o 
   9   5   6     5067.95     4878.19    172.59 o 
  10   5   6     1314.84     1233.97     62.92 o 
  11   5   6      166.50      157.40     27.45 o 
  12   5   6     1454.17     1423.27     71.18 o 
 -11   6   6      967.29     1043.19     47.12 o 
 -10   6   6     2045.75     2082.97     71.55 o 
  -9   6   6     1096.91     1244.24     41.95 o 
  -8   6   6     2428.02     2496.60     67.96 o 
  -7   6   6     2129.92     2111.24     59.08 o 
  -6   6   6     5074.78     5056.42    119.45 o 
  -5   6   6     3615.18     3643.93     91.52 o 
  -4   6   6     7116.01     7233.15    148.53 o 
  -3   6   6     4423.39     4649.13     97.53 o 
  -2   6   6     2951.35     2848.68     61.77 o 
  -1   6   6     4734.54     4629.99     99.37 o 
   0   6   6      121.12      269.29     28.83 o 
   1   6   6     5103.98     5009.98    100.81 o 
   2   6   6     2893.16     2821.83     70.94 o 
   3   6   6     4395.66     4582.24    109.92 o 
   4   6   6     7050.46     7098.71    165.60 o 
   5   6   6     3917.63     3736.45    129.81 o 
   6   6   6     4824.82     4640.04    138.09 o 
   7   6   6     2240.72     2114.32     69.76 o 
   8   6   6     2392.15     2387.74     97.37 o 
   9   6   6     1200.34     1295.79     62.49 o 
  10   6   6     1992.28     1942.68     87.02 o 
  11   6   6      881.86      987.12     57.55 o 
 -11   7   6     2256.93     2265.47    101.10 o 
 -10   7   6     2608.11     2630.42     86.29 o 
  -9   7   6     1765.13     1733.89     53.57 o 
  -8   7   6     1012.82     1089.47     37.32 o 
  -7   7   6     1224.59     1256.31     40.81 o 
  -6   7   6     3512.86     3304.08     84.24 o 
  -5   7   6     2901.90     3043.53     78.74 o 
  -4   7   6     3337.20     3402.60     83.34 o 
  -3   7   6     9446.01     9677.73    225.38 o 
  -2   7   6      178.32      262.69     13.44 o 
  -1   7   6       29.00       36.99      7.75 o 
   0   7   6    14499.44    14290.24    284.91 o 
   1   7   6        4.11       11.56      4.94 o 
   2   7   6      172.29      213.37     14.44 o 
   3   7   6     9825.97     9967.70    223.91 o 
   4   7   6     3126.41     3173.51     82.36 o 
   5   7   6     2934.21     3059.20     80.44 o 
   6   7   6     3551.84     3204.75     85.38 o 
   7   7   6     1213.63     1242.30     49.04 o 
   8   7   6      922.66      950.05     53.96 o 
   9   7   6     1820.32     1709.95     78.11 o 
  10   7   6     2472.18     2473.70    105.07 o 
  11   7   6     2246.95     2147.14     96.60 o 
 -11   8   6      267.04      314.68     38.81 o 
 -10   8   6      926.65      889.12     55.37 o 
  -9   8   6     2435.85     2441.74     81.95 o 
  -8   8   6      113.66      139.94     19.22 o 
  -7   8   6      203.11      172.42     15.86 o 
  -6   8   6      751.49      757.23     28.46 o 
  -5   8   6     5181.09     5406.94    135.04 o 
  -4   8   6     5033.15     5032.88    125.47 o 
  -3   8   6      945.61     1093.72     31.61 o 
  -2   8   6     5729.94     5774.68    155.58 o 
  -1   8   6     6444.51     6233.50    152.30 o 
   0   8   6      211.85      234.02     20.81 o 
   1   8   6     7183.55     6871.13    153.93 o 
   2   8   6     5416.94     5408.02    132.20 o 
   3   8   6      689.05      817.47     31.29 o 
   4   8   6     5329.30     5310.31    113.65 o 
   5   8   6     5707.84     5793.60    137.28 o 
   6   8   6      696.92      669.40     29.94 o 
   7   8   6      212.62      171.94     19.77 o 
   8   8   6       59.37       71.79     16.73 o 
   9   8   6     2287.87     2279.02     98.58 o 
  10   8   6      974.14      891.76     54.23 o 
  11   8   6      278.86      293.89     35.86 o 
 -10   9   6     1205.50     1200.07     52.05 o 
  -9   9   6      782.71      757.37     40.40 o 
  -8   9   6      449.69      498.28     31.45 o 
  -7   9   6     1360.54     1335.57     62.79 o 
  -6   9   6     2218.15     2219.58     82.18 o 
  -5   9   6      218.74      236.52     30.67 o 
  -4   9   6     3161.70     3204.54    126.71 o 
  -3   9   6     3810.94     3893.10    119.13 o 
  -2   9   6      497.88      631.78     31.14 o 
  -1   9   6     7068.28     6921.59    190.55 o 
   0   9   6     5694.91     5967.78    141.83 o 
   1   9   6     6993.61     6960.85    163.33 o 
   2   9   6      600.17      772.21     28.26 o 
   3   9   6     4179.08     4243.88    119.79 o 
   4   9   6     3390.81     3226.65     76.11 o 
   5   9   6      210.47      205.98     21.60 o 
   6   9   6     2071.24     2014.96     72.11 o 
   7   9   6     1237.17     1231.65     51.67 o 
   8   9   6      438.51      526.36     33.83 o 
   9   9   6      803.07      779.39     49.23 o 
  10   9   6     1095.28     1093.88     63.17 o 
  -9  10   6     1369.89     1436.69     78.34 o 
  -8  10   6       40.04       11.33     23.36 o 
  -7  10   6      114.72      136.73     28.71 o 
  -6  10   6      325.60      304.92     36.75 o 
  -5  10   6     4540.37     4446.50    162.84 o 
  -4  10   6     1954.82     2020.18    117.47 o 
  -3  10   6      210.69      208.31     30.06 o 
  -2  10   6     8306.97     8104.03    270.66 o 
  -1  10   6        3.85       -6.65     15.87 o 
   0  10   6      178.27      204.94     18.06 o 
   1  10   6       12.24        9.84      9.29 o 
   2  10   6     8037.89     7697.67    183.84 o 
   3  10   6      180.36      179.07     15.13 o 
   4  10   6     1972.22     2109.40     54.92 o 
   5  10   6     4114.89     4065.23    125.98 o 
   6  10   6      384.07      373.19     28.14 o 
   7  10   6      113.02       92.68     18.63 o 
   8  10   6       51.90       42.25     17.70 o 
   9  10   6     1524.65     1430.20     71.76 o 
  -8  11   6      403.97      451.17     52.75 o 
  -7  11   6      144.49      197.02     34.16 o 
  -6  11   6      772.19      874.59     57.59 o 
  -5  11   6       36.65       51.68     32.20 o 
  -4  11   6      415.92      473.93     42.63 o 
  -3  11   6     3962.41     4011.79    157.57 o 
  -2  11   6     1297.63     1306.15     66.46 o 
  -1  11   6     3526.10     3402.84    132.75 o 
   0  11   6     1255.01     1224.04     64.44 o 
   1  11   6     3563.00     3321.69    107.91 o 
   2  11   6     1190.49     1145.32     44.59 o 
   3  11   6     3971.38     4114.51    109.22 o 
   4  11   6      381.10      415.14     24.81 o 
   5  11   6       24.23       27.10     14.79 o 
   6  11   6      690.88      715.32     39.54 o 
   7  11   6      158.44      118.16     20.94 o 
   8  11   6      492.72      527.77     35.98 o 
  -7  12   6      191.52      163.10     35.73 o 
  -6  12   6       38.45       66.78     27.69 o 
  -5  12   6     1555.85     1572.29     82.74 o 
  -4  12   6     1446.74     1552.63     83.73 o 
  -3  12   6      359.42      393.64     43.92 o 
  -2  12   6     9377.84     9124.18    307.31 o 
  -1  12   6     1424.70     1649.68     65.09 o 
   0  12   6     1638.28     1749.69     69.81 o 
   1  12   6     1285.38     1439.94     62.52 o 
   2  12   6     8724.22     8620.00    249.42 o 
   3  12   6      492.53      545.32     36.47 o 
   4  12   6     1509.00     1664.01     65.59 o 
   5  12   6     1552.22     1542.51     84.36 o 
   6  12   6       64.21      113.56     33.08 o 
   7  12   6      278.92      291.58     42.73 o 
  -6  13   6      332.13      282.59     42.87 o 
  -5  13   6       62.25       59.32     23.62 o 
  -4  13   6     3753.97     3850.14    128.65 o 
  -3  13   6     6241.95     6010.89    185.18 o 
  -2  13   6      855.93      730.14     51.37 o 
  -1  13   6     2388.52     2364.83     90.72 o 
   0  13   6     1165.13     1084.60     54.07 o 
   1  13   6     2671.58     2620.69     91.45 o 
   2  13   6      867.83      686.35     52.76 o 
   3  13   6     6019.82     6191.55    225.47 o 
   4  13   6     3766.80     3833.40    197.83 o 
   5  13   6       25.92       41.98     27.60 o 
   6  13   6      381.67      282.86     43.90 o 
  -5  14   6      848.35      771.45     51.06 o 
  -4  14   6     1771.42     1756.80     77.11 o 
  -3  14   6     1244.48     1273.36     62.22 o 
  -2  14   6      175.46      168.66     27.89 o 
  -1  14   6     1238.12     1365.44     63.79 o 
   0  14   6     1716.15     1550.29     69.02 o 
   1  14   6     1147.04     1206.40     71.00 o 
   2  14   6      115.26      134.33     31.25 o 
   3  14   6     1151.00     1182.91     69.94 o 
   4  14   6     1935.20     2039.59    142.31 o 
   5  14   6      848.96      932.59     67.16 o 
  -2  15   6      189.03      179.06     30.73 o 
  -1  15   6      123.35       99.44     26.67 o 
   0  15   6     1341.30     1300.38     75.28 o 
   1  15   6      126.39      113.21     31.58 o 
   2  15   6      168.85      183.68     34.67 o 
   1   0   7      617.02      489.48     18.11 o 
   2   0   7    16936.46    18119.57    458.90 o 
   3   0   7     4289.82     4434.72    118.51 o 
   5   0   7     5059.14     5327.21    123.82 o 
   6   0   7     4876.31     4912.39    133.86 o 
   7   0   7        3.24       46.15     12.54 o 
   8   0   7     7665.28     7386.86    198.20 o 
   9   0   7      597.21      557.82     32.96 o 
  10   0   7     1388.64     1397.54     60.91 o 
  11   0   7     1687.84     1634.40     69.77 o 
  12   0   7      403.21      353.46     31.58 o 
 -12   1   7     2474.95     2348.15     94.10 o 
 -11   1   7      160.34      152.01     22.50 o 
 -10   1   7     2121.64     2316.15    142.31 o 
  -9   1   7     1936.79     1912.39     59.99 o 
  -8   1   7     2022.20     2072.85     63.22 o 
  -7   1   7      107.45      134.39     14.20 o 
  -6   1   7     3839.88     4202.20    105.02 o 
  -5   1   7    15730.82    15976.12    352.80 o 
  -4   1   7     7210.07     7510.67    200.20 o 
  -2   1   7     3363.81     3291.08    113.63 o 
  -1   1   7      242.68      167.44     10.03 o 
   0   1   7     2174.14     1859.06     63.76 o 
   2   1   7     3572.47     3543.91     92.41 o 
   4   1   7     7497.18     7804.17    199.56 o 
   5   1   7    15628.40    15626.71    491.87 o 
   6   1   7     4295.12     4622.46    104.94 o 
   7   1   7      141.39      165.78     18.06 o 
   8   1   7     1777.19     1844.44     66.82 o 
   9   1   7     1695.72     1576.80     57.50 o 
  10   1   7     2294.46     2397.06     91.06 o 
  11   1   7      153.97      137.10     21.64 o 
  12   1   7     2364.42     2336.78     94.71 o 
 -12   2   7      295.71      290.51     29.69 o 
 -11   2   7     5246.08     5115.19    181.50 o 
 -10   2   7       37.12       35.82     14.37 o 
  -9   2   7      223.91      223.55     19.80 o 
  -8   2   7      823.24      702.74     31.52 o 
  -7   2   7     3663.57     3541.10     90.83 o 
  -6   2   7     2372.62     2522.42     76.77 o 
  -5   2   7     3739.65     3567.44     90.50 o 
  -4   2   7      939.03     1017.85     29.36 o 
  -3   2   7     3527.90     3256.09     84.89 o 
  -1   2   7     3673.52     3409.87    100.80 o 
   0   2   7      284.94      300.30     14.08 o 
   1   2   7     4559.76     4327.21    124.70 o 
   2   2   7     4062.76     4571.54    121.64 o 
   3   2   7     3087.77     2890.97     71.57 o 
   4   2   7      957.94      988.67     33.38 o 
   5   2   7     4302.60     4065.49    103.81 o 
   6   2   7     2613.38     2741.65     78.87 o 
   7   2   7     3944.34     3874.12    105.27 o 
   8   2   7      810.42      725.11     32.24 o 
   9   2   7      152.14      150.42     17.45 o 
  10   2   7       89.54       91.73     16.58 o 
  11   2   7     5428.93     5327.83    150.13 o 
  12   2   7      284.57      263.22     25.15 o 
 -12   3   7      898.64      895.51     41.17 o 
 -11   3   7      101.44      116.09     15.90 o 
 -10   3   7     3167.72     3193.16     83.32 o 
  -9   3   7      401.27      410.21     20.87 o 
  -8   3   7     5838.75     5889.46    139.39 o 
  -7   3   7      642.07      709.70     26.78 o 
  -6   3   7     4819.90     4935.86    117.30 o 
  -5   3   7     1628.43     1535.93     38.29 o 
  -4   3   7    10023.58    10151.85    207.57 o 
  -3   3   7      445.69      418.81     15.84 o 
  -2   3   7     8292.07     8740.89    193.78 o 
   2   3   7     7730.72     8312.84    220.94 o 
   3   3   7      458.42      445.24     18.82 o 
   4   3   7    10788.44    10509.79    324.62 o 
   5   3   7     1808.38     1698.78     62.86 o 
   6   3   7     4941.17     4877.53    165.65 o 
   7   3   7      793.26      825.69     40.24 o 
   8   3   7     5939.79     5671.08    196.02 o 
   9   3   7      271.16      274.38     22.70 o 
  10   3   7     3109.93     2996.98     94.80 o 
  11   3   7      100.78       97.37     17.82 o 
  12   3   7      931.85      925.45     43.22 o 
 -12   4   7      332.47      338.63     30.19 o 
 -11   4   7     3751.02     3889.34    101.38 o 
 -10   4   7       89.62       83.05     14.04 o 
  -9   4   7     2380.63     2507.13     70.25 o 
  -8   4   7     1213.87     1271.60     41.10 o 
  -7   4   7     3606.99     3786.82     86.11 o 
  -6   4   7     2148.89     2071.87     48.07 o 
  -5   4   7     5988.57     5987.84    124.69 o 
  -4   4   7     1314.01     1384.29     33.92 o 
  -3   4   7    25842.52    25948.85    502.41 o 
  -2   4   7      548.30      514.09     17.27 o 
  -1   4   7     3195.53     3168.50     82.32 o 
   0   4   7       29.20       23.95      6.11 o 
   1   4   7     2622.70     2556.86     59.10 o 
   2   4   7      471.31      493.30     15.77 o 
   3   4   7    24667.23    24562.33    560.01 o 
   4   4   7     1324.61     1360.73     55.37 o 
   5   4   7     5936.46     5808.21    196.05 o 
   6   4   7     1945.56     1797.67     76.04 o 
   7   4   7     3948.40     4115.35    113.58 o 
   8   4   7     1466.31     1511.21     61.86 o 
   9   4   7     2687.21     2802.99    102.70 o 
  10   4   7       71.35       50.70     18.85 o 
  11   4   7     3654.03     3744.24    142.70 o 
  12   4   7      336.63      323.27     35.02 o 
 -12   5   7      488.20      438.16     33.40 o 
 -11   5   7      324.39      387.56     30.60 o 
 -10   5   7      839.92      770.49     39.43 o 
  -9   5   7      500.16      466.11     28.47 o 
  -8   5   7     2042.64     2038.86     51.85 o 
  -7   5   7      202.16      178.75     12.33 o 
  -6   5   7      566.44      585.18     20.13 o 
  -5   5   7     3428.17     3620.90     79.02 o 
  -4   5   7     8874.35     9048.78    184.61 o 
  -3   5   7     3720.64     3626.79     75.94 o 
  -2   5   7     1871.53     2010.10     49.57 o 
  -1   5   7    14196.46    14002.33    327.10 o 
   0   5   7     5032.97     5004.56    103.36 o 
   1   5   7    15454.89    15161.21    290.89 o 
   2   5   7     1697.97     1858.35     44.18 o 
   3   5   7     3349.06     3384.05     85.08 o 
   4   5   7     8894.62     8976.24    237.27 o 
   5   5   7     3469.38     3556.52    126.08 o 
   6   5   7      590.13      603.43     34.62 o 
   7   5   7      235.25      220.14     19.71 o 
   8   5   7     2215.80     2265.47     86.80 o 
   9   5   7      465.60      448.62     35.18 o 
  10   5   7     1034.58     1000.40     52.04 o 
  11   5   7      345.95      452.49     39.03 o 
  12   5   7      658.94      630.45     45.16 o 
 -11   6   7      435.49      499.69     33.46 o 
 -10   6   7      704.47      664.54     37.18 o 
  -9   6   7     1030.14     1092.29     38.72 o 
  -8   6   7     2537.27     2612.40     72.29 o 
  -7   6   7     1136.73     1198.48     37.91 o 
  -6   6   7     8384.66     8336.37    189.14 o 
  -5   6   7     1616.97     1584.38     48.06 o 
  -4   6   7     1180.04     1259.12     40.68 o 
  -3   6   7     2354.97     2193.49     48.30 o 
  -2   6   7     4597.25     4627.87    110.68 o 
  -1   6   7     2473.40     2369.03     52.62 o 
   0   6   7     2626.90     2744.51     60.04 o 
   1   6   7     2512.24     2409.64     53.71 o 
   2   6   7     4689.21     4743.48     98.97 o 
   3   6   7     2113.21     1979.95     55.18 o 
   4   6   7     1189.21     1199.93     36.47 o 
   5   6   7     1965.33     2013.64     71.51 o 
   6   6   7     7912.07     7619.92    218.23 o 
   7   6   7      997.37     1013.48     43.58 o 
   8   6   7     2723.89     2737.59    104.36 o 
   9   6   7     1064.20     1083.67     55.71 o 
  10   6   7      828.23      787.64     47.05 o 
  11   6   7      367.12      377.64     37.56 o 
 -11   7   7      646.98      713.39     53.04 o 
 -10   7   7     1124.17     1058.18     47.01 o 
  -9   7   7     5238.28     5153.14    129.00 o 
  -8   7   7     1876.10     1887.09     55.68 o 
  -7   7   7     5678.64     5600.75    138.07 o 
  -6   7   7     2121.56     2125.01     60.98 o 
  -5   7   7     4302.94     4425.81    108.60 o 
  -4   7   7     2732.56     2775.62     72.23 o 
  -3   7   7      797.00      784.21     27.13 o 
  -2   7   7     3485.59     3476.28    104.34 o 
  -1   7   7     8659.98     8411.90    188.88 o 
   0   7   7       49.07      107.96     22.08 o 
   1   7   7     8616.97     8149.95    168.60 o 
   2   7   7     3666.05     3687.78     79.02 o 
   3   7   7      814.44      845.09     28.66 o 
   4   7   7     2746.35     2806.69     72.36 o 
   5   7   7     4276.10     4311.41    124.54 o 
   6   7   7     2312.43     2279.21     63.21 o 
   7   7   7     5833.84     5698.43    161.18 o 
   8   7   7     1884.61     1798.56     79.51 o 
   9   7   7     5359.11     5036.48    181.87 o 
  10   7   7     1028.84      982.01     74.53 o 
  11   7   7      616.41      760.49     52.08 o 
 -10   8   7     1163.82     1100.48     48.92 o 
  -9   8   7     1484.16     1519.19     58.81 o 
  -8   8   7     5141.86     5138.18    148.27 o 
  -7   8   7     1658.84     1618.16     48.58 o 
  -6   8   7      855.66      784.57     30.34 o 
  -5   8   7     6232.23     6441.67    153.17 o 
  -4   8   7     3137.54     3286.39     84.35 o 
  -3   8   7     4369.53     4480.37    129.77 o 
  -2   8   7     5446.04     5427.88    150.03 o 
  -1   8   7     1727.84     1660.40     58.60 o 
   0   8   7      660.10      752.80     27.17 o 
   1   8   7     1922.67     1942.57     51.54 o 
   2   8   7     5066.92     5269.65    127.90 o 
   3   8   7     4333.68     4547.64    110.71 o 
   4   8   7     3179.00     3304.44     84.57 o 
   5   8   7     6243.74     6295.06    154.09 o 
   6   8   7      981.57      835.72     33.45 o 
   7   8   7     1466.76     1451.05     57.44 o 
   8   8   7     4858.85     4850.25    178.68 o 
   9   8   7     1520.73     1444.08     71.48 o 
  10   8   7     1122.43     1022.27     59.15 o 
 -10   9   7     1360.68     1366.67     58.02 o 
  -9   9   7      936.92      996.67     46.87 o 
  -8   9   7      365.80      403.43     32.58 o 
  -7   9   7     2346.25     2317.77     78.81 o 
  -6   9   7      119.48      100.23     25.06 o 
  -5   9   7     2177.65     2086.38     89.25 o 
  -4   9   7     3284.82     3256.43     93.43 o 
  -3   9   7      290.33      305.55     21.84 o 
  -2   9   7     2320.93     2416.96     75.27 o 
  -1   9   7     3917.19     3947.40    111.54 o 
   0   9   7     5134.75     5368.33    129.11 o 
   1   9   7     3632.27     3649.21     94.50 o 
   2   9   7     2257.70     2294.78     63.96 o 
   3   9   7      326.55      318.84     19.34 o 
   4   9   7     2771.52     2758.56     77.67 o 
   5   9   7     1969.58     1887.98     58.79 o 
   6   9   7      111.16       88.41     17.18 o 
   7   9   7     2317.78     2310.73     79.04 o 
   8   9   7      340.63      379.07     29.29 o 
   9   9   7     1017.48     1057.63     83.12 o 
  10   9   7     1397.51     1381.61     71.01 o 
  -9  10   7       14.85       23.25     23.65 o 
  -8  10   7     1412.38     1384.95     76.18 o 
  -7  10   7     2298.88     2204.15     96.32 o 
  -6  10   7     1001.96     1004.56     82.20 o 
  -5  10   7      878.12      968.00     56.78 o 
  -4  10   7     1475.87     1425.15     81.28 o 
  -3  10   7     3846.27     3693.30    156.60 o 
  -2  10   7     1889.97     1807.98     81.92 o 
  -1  10   7     3854.69     3960.82    154.09 o 
   0  10   7      694.00      647.07     30.98 o 
   1  10   7     4165.06     4231.88    104.63 o 
   2  10   7     1799.54     1771.28     53.02 o 
   3  10   7     4648.34     4448.52    107.07 o 
   4  10   7     1375.70     1378.33     41.27 o 
   5  10   7      726.83      838.86     40.60 o 
   6  10   7     1121.27     1106.37     57.49 o 
   7  10   7     1964.21     1873.10     71.46 o 
   8  10   7     1387.11     1418.63     58.51 o 
   9  10   7       13.15       44.11     23.03 o 
  -8  11   7      319.92      402.22     44.68 o 
  -7  11   7     1009.57      995.94     83.42 o 
  -6  11   7     1566.40     1588.10     80.43 o 
  -5  11   7      192.40      227.49     34.04 o 
  -4  11   7     2635.03     2811.24    116.94 o 
  -3  11   7      588.66      599.72     62.57 o 
  -2  11   7      310.35      346.36     38.61 o 
  -1  11   7     2767.73     2963.62    116.89 o 
   0  11   7     7256.17     7264.32    252.87 o 
   1  11   7     2594.10     2625.42    112.33 o 
   2  11   7      342.80      369.44     29.27 o 
   3  11   7      601.43      641.41     26.84 o 
   4  11   7     2483.80     2642.18     75.50 o 
   5  11   7      204.02      245.80     24.29 o 
   6  11   7     1492.34     1453.51     59.38 o 
   7  11   7     1083.34     1118.44     50.00 o 
   8  11   7      263.41      337.94     30.44 o 
  -7  12   7      751.87      683.48     63.49 o 
  -6  12   7     3295.49     3133.48    137.11 o 
  -5  12   7       53.23       63.76     33.43 o 
  -4  12   7      268.14      203.50     34.62 o 
  -3  12   7     1250.84     1142.19     68.98 o 
  -2  12   7      872.28      792.51    121.15 o 
  -1  12   7     1481.23     1606.40     82.45 o 
   0  12   7     5474.80     5547.07    203.39 o 
   1  12   7     1622.26     1724.58    101.72 o 
   2  12   7     1081.88     1038.36     49.68 o 
   3  12   7     1330.05     1270.63     54.73 o 
   4  12   7      358.44      287.14     48.46 o 
   5  12   7       31.24       28.19     41.10 o 
   6  12   7     3410.96     3361.80    140.10 o 
   7  12   7      699.75      598.84     37.88 o 
  -6  13   7      108.91       88.20     32.04 o 
  -5  13   7     3362.93     3400.99    143.12 o 
  -4  13   7     1071.47     1148.16     82.20 o 
  -3  13   7      138.74      184.43     33.70 o 
  -2  13   7       49.37       66.47     27.65 o 
  -1  13   7     2926.96     3062.89    127.70 o 
   0  13   7      769.89      762.73     45.78 o 
   1  13   7     3015.94     3129.35    106.86 o 
   2  13   7       45.45       62.69     24.80 o 
   3  13   7       87.12       97.48     27.86 o 
   4  13   7     1233.72     1263.30     74.80 o 
   5  13   7     3250.42     3246.26    142.03 o 
   6  13   7      130.62      181.24     38.14 o 
  -4  14   7      207.38      167.19     30.31 o 
  -3  14   7      333.15      328.84     35.60 o 
  -2  14   7     2749.66     2901.51    108.62 o 
  -1  14   7      204.65      270.62     32.82 o 
   0  14   7      866.50      878.12     50.72 o 
   1  14   7      205.86      246.28     35.78 o 
   2  14   7     3151.81     3352.08    133.55 o 
   3  14   7      258.01      217.61     37.72 o 
   4  14   7      315.34      314.07     64.41 o 
   0  15   7       88.67       93.39     30.71 o 
   0   0   8     2578.57     2387.39    114.71 o 
   1   0   8    18917.37    19150.61    484.61 o 
   2   0   8       43.43      164.85     15.72 o 
   3   0   8     1889.94     1789.09     52.84 o 
   4   0   8     7811.82     8455.27    220.60 o 
   5   0   8      528.17      678.22     48.38 o 
   6   0   8       57.82       34.24      9.56 o 
   7   0   8      597.32      654.40     28.69 o 
   8   0   8      314.62      403.97     23.85 o 
   9   0   8     1061.39     1061.64     49.30 o 
  10   0   8     1288.85     1227.54     55.91 o 
  11   0   8       77.86      100.25     20.00 o 
  12   0   8       25.98       13.59     16.77 o 
 -12   1   8      613.06      668.62     41.58 o 
 -11   1   8      681.48      648.11     39.17 o 
 -10   1   8      344.32      324.13     29.22 o 
  -9   1   8      271.86      267.89     21.78 o 
  -8   1   8     1520.08     1584.31     47.10 o 
  -7   1   8     3299.85     3273.22     80.98 o 
  -6   1   8     1486.12     1405.37     41.20 o 
  -5   1   8      814.18      755.92     29.23 o 
  -4   1   8     1719.29     1697.23     52.10 o 
  -3   1   8     6775.26     6983.43    180.14 o 
  -2   1   8     2333.31     2498.56     71.50 o 
  -1   1   8     1953.06     1892.26     68.90 o 
   1   1   8     2135.36     2037.49     68.53 o 
   2   1   8     2440.14     2615.91     70.95 o 
   3   1   8     6620.15     6745.23    179.03 o 
   4   1   8     1718.07     1709.03     51.20 o 
   5   1   8      846.39      762.85     28.73 o 
   6   1   8     1657.24     1552.23     58.24 o 
   7   1   8     3147.22     3058.28    111.68 o 
   8   1   8     1480.16     1672.51     65.46 o 
   9   1   8      298.18      294.52     25.06 o 
  10   1   8      505.72      477.39     31.77 o 
  11   1   8      625.51      535.45     37.04 o 
  12   1   8      579.39      593.98     59.81 o 
 -12   2   8     1151.28     1048.97     44.77 o 
 -11   2   8      138.88      145.84     18.65 o 
 -10   2   8      182.87      174.74     17.00 o 
  -9   2   8     1137.88     1067.49     37.62 o 
  -8   2   8     1344.80     1252.34     39.20 o 
  -7   2   8      625.20      673.87     25.98 o 
  -6   2   8      598.57      680.40     24.01 o 
  -5   2   8     6090.67     6586.68    152.41 o 
  -4   2   8      912.22     1018.73     32.95 o 
  -2   2   8     2801.25     2672.20     70.56 o 
  -1   2   8     8073.72     8498.50    213.19 o 
   0   2   8     7894.65     8026.96    207.99 o 
   1   2   8     7395.03     7780.65    261.98 o 
   2   2   8     2404.07     2282.31     67.73 o 
   4   2   8      692.96      810.13     30.44 o 
   5   2   8     5924.98     6564.99    172.64 o 
   6   2   8      520.55      579.34     46.01 o 
   7   2   8      687.16      749.50     37.57 o 
   8   2   8     1271.37     1221.80     56.07 o 
   9   2   8     1316.01     1305.57     56.16 o 
  10   2   8      163.67      158.77     18.95 o 
  11   2   8      160.26      156.95     26.99 o 
  12   2   8     1146.29     1045.57     54.65 o 
 -12   3   8     1670.01     1659.42     59.34 o 
 -11   3   8       64.69       71.97     15.90 o 
 -10   3   8      707.94      725.89     30.83 o 
  -9   3   8      465.60      470.03     23.43 o 
  -8   3   8     2644.03     2485.14     66.01 o 
  -7   3   8       35.69       32.99      9.25 o 
  -6   3   8    12111.72    12128.12    272.11 o 
  -5   3   8     2349.12     2393.75     60.62 o 
  -4   3   8     2105.70     2434.82     67.04 o 
  -3   3   8      145.69      130.66      9.62 o 
  -2   3   8    11890.52    12898.41    297.48 o 
  -1   3   8     1911.86     1806.90     55.69 o 
   1   3   8     2249.00     2173.18     58.01 o 
   2   3   8    12999.88    14114.27    421.38 o 
   3   3   8      268.05      219.60     22.08 o 
   5   3   8     2336.90     2246.02     85.37 o 
   6   3   8    12117.63    11776.99    381.00 o 
   7   3   8       20.33       22.33     13.27 o 
   8   3   8     2464.25     2312.44     92.43 o 
   9   3   8      477.09      475.58     34.69 o 
  10   3   8      753.90      779.64     45.37 o 
  11   3   8      108.28      125.17     24.62 o 
  12   3   8     1453.43     1529.93     74.55 o 
 -12   4   8     1105.99     1010.53     52.91 o 
 -11   4   8      560.42      487.83     32.95 o 
 -10   4   8       21.74       12.64     11.56 o 
  -9   4   8     2889.22     2837.89     76.81 o 
  -8   4   8      185.54      254.46     17.25 o 
  -7   4   8     5453.05     5572.44    131.96 o 
  -6   4   8      885.21      798.78     24.93 o 
  -5   4   8     4681.76     4948.96    103.85 o 
  -4   4   8     1597.11     1586.40     39.85 o 
  -3   4   8     1180.21     1222.58     49.67 o 
  -2   4   8     9341.30     8999.33    188.02 o 
  -1   4   8     7345.11     7466.49    184.59 o 
   1   4   8     8795.44     8823.51    185.37 o 
   2   4   8     8089.79     7599.60    165.75 o 
   3   4   8     1213.36     1210.76     39.42 o 
   4   4   8     1828.77     1795.66     71.95 o 
   5   4   8     4244.07     4609.28    163.06 o 
   6   4   8     1104.76      993.47     43.48 o 
   7   4   8     5231.43     5323.65    185.83 o 
   8   4   8      153.98      241.07     26.31 o 
   9   4   8     2964.96     2920.32    109.92 o 
  10   4   8       25.46       12.30     18.27 o 
  11   4   8      526.03      492.32     39.69 o 
  12   4   8      852.51      807.91     53.94 o 
 -11   5   8     2253.01     2330.69     80.74 o 
 -10   5   8      201.79      247.04     26.13 o 
  -9   5   8      647.50      691.96     34.81 o 
  -8   5   8     1651.82     1632.99     48.20 o 
  -7   5   8     3509.16     3450.01     78.03 o 
  -6   5   8     4621.74     4446.16     97.37 o 
  -5   5   8       40.64       66.44      7.91 o 
  -4   5   8      469.27      387.78     23.57 o 
  -3   5   8     3815.56     3772.65     87.21 o 
  -2   5   8      961.88      956.88     27.38 o 
  -1   5   8    12267.97    12883.64    293.72 o 
   0   5   8       19.79       31.49      7.83 o 
   1   5   8    12610.05    13247.03    260.68 o 
   2   5   8      855.47      853.88     24.28 o 
   3   5   8     3443.03     3407.99     76.84 o 
   4   5   8      481.81      418.16     19.79 o 
   5   5   8       20.63       41.44     13.38 o 
   6   5   8     4709.40     4561.07    154.73 o 
   7   5   8     3474.56     3413.75    102.70 o 
   8   5   8     1396.24     1318.49     66.09 o 
   9   5   8      654.53      667.33     42.69 o 
  10   5   8      294.01      284.58     30.73 o 
  11   5   8     2207.25     2252.60     97.29 o 
 -11   6   8     1179.36     1078.15     56.04 o 
 -10   6   8     2420.67     2358.74     79.68 o 
  -9   6   8     1082.23     1074.25     38.30 o 
  -8   6   8      112.53       88.23     13.68 o 
  -7   6   8     3773.25     3754.65     99.16 o 
  -6   6   8      573.96      518.00     23.67 o 
  -5   6   8      826.41      799.80     29.62 o 
  -4   6   8     3105.45     2817.12     80.56 o 
  -3   6   8     6553.37     6616.56    173.91 o 
  -2   6   8     4332.85     3853.47     95.26 o 
  -1   6   8     2337.84     2503.78     64.88 o 
   0   6   8     2804.40     2913.29     63.75 o 
   1   6   8     2536.23     2697.04     58.52 o 
   2   6   8     4493.01     4072.70     85.56 o 
   3   6   8     6022.41     6168.56    131.49 o 
   4   6   8     2934.04     2753.04     70.92 o 
   5   6   8     1048.50      991.61     44.36 o 
   6   6   8      657.52      592.14     35.86 o 
   7   6   8     4125.27     4109.50    116.93 o 
   8   6   8       46.74       58.01     17.93 o 
   9   6   8     1014.53      973.89     54.53 o 
  10   6   8     2342.91     2222.84     95.63 o 
  11   6   8      944.60      920.75     57.04 o 
 -11   7   8     1343.07     1351.01     54.97 o 
 -10   7   8      368.24      393.78     25.35 o 
  -9   7   8      780.44      732.20     31.31 o 
  -8   7   8     1867.73     1841.28     56.12 o 
  -7   7   8     1695.88     1619.11     47.17 o 
  -6   7   8     1709.75     1659.37     51.07 o 
  -5   7   8     2077.09     2126.40     57.72 o 
  -4   7   8     5246.53     5298.02    123.71 o 
  -3   7   8     2137.64     2149.53     73.84 o 
  -2   7   8      336.55      352.06     21.15 o 
  -1   7   8     1924.47     1849.80     59.04 o 
   0   7   8       99.80      130.25     11.49 o 
   1   7   8     1819.48     1794.17     43.29 o 
   2   7   8      303.66      331.59     16.22 o 
   3   7   8     2515.47     2546.15     56.42 o 
   4   7   8     4814.83     4865.88    121.80 o 
   5   7   8     1888.96     1952.38     82.73 o 
   6   7   8     1988.81     1882.21     65.34 o 
   7   7   8     1329.57     1242.44     53.08 o 
   8   7   8     1884.74     1920.84     81.21 o 
   9   7   8      542.21      507.14     41.60 o 
  10   7   8      447.43      450.24     38.91 o 
  11   7   8     1139.67     1083.35     63.67 o 
 -10   8   8     3258.44     3434.92    109.11 o 
  -9   8   8      260.98      278.14     26.63 o 
  -8   8   8      619.16      702.52     31.64 o 
  -7   8   8     4448.43     4527.29    112.47 o 
  -6   8   8     2035.28     1991.97     57.67 o 
  -5   8   8     1058.26     1132.60     36.73 o 
  -4   8   8     5230.62     4855.31    116.50 o 
  -3   8   8     4051.23     3802.82    111.27 o 
  -2   8   8     2600.62     2538.46     81.85 o 
  -1   8   8       91.12       73.72     12.80 o 
   0   8   8     5250.21     5328.12    126.96 o 
   1   8   8      120.38      106.11     12.05 o 
   2   8   8     2881.22     2787.30     70.83 o 
   3   8   8     3940.48     3733.76     94.47 o 
   4   8   8     4994.55     4587.53    115.48 o 
   5   8   8      963.95     1023.93     43.42 o 
   6   8   8     2074.65     2010.46     60.13 o 
   7   8   8     4367.40     4270.67    113.13 o 
   8   8   8      800.27      886.05     48.57 o 
   9   8   8      284.14      336.85     33.12 o 
  10   8   8     3213.53     3286.77    132.49 o 
 -10   9   8       91.64      103.06     21.67 o 
  -9   9   8     2910.40     2824.94    102.41 o 
  -8   9   8      964.09     1029.10     46.29 o 
  -7   9   8      160.24      105.46     26.74 o 
  -6   9   8     2185.17     2219.89     97.04 o 
  -5   9   8     3383.08     3296.71    113.99 o 
  -4   9   8     1357.29     1477.53     53.93 o 
  -3   9   8     3583.50     3554.69    107.26 o 
  -2   9   8     4254.91     4203.85    119.69 o 
  -1   9   8     1192.65     1153.95     49.85 o 
   0   9   8       19.41       29.82     11.60 o 
   1   9   8     1132.41     1076.94     36.40 o 
   2   9   8     3983.54     3938.96    101.31 o 
   3   9   8     3697.35     3578.86     91.60 o 
   4   9   8     1380.51     1477.94     46.08 o 
   5   9   8     2904.09     2730.27     81.31 o 
   6   9   8     2221.15     2144.44     65.29 o 
   7   9   8       84.17       56.33     16.83 o 
   8   9   8      929.45      990.31     46.70 o 
   9   9   8     2707.61     2639.09    111.70 o 
  10   9   8      122.69      129.18     27.07 o 
  -9  10   8      240.00      247.48     55.51 o 
  -8  10   8     1879.76     1749.28     86.80 o 
  -7  10   8      384.37      392.45     41.33 o 
  -6  10   8     2476.75     2672.34    107.34 o 
  -5  10   8      818.11      824.30     53.65 o 
  -4  10   8     4358.12     4210.11    152.83 o 
  -3  10   8     1132.95     1201.30     61.89 o 
  -2  10   8     1214.09     1193.01     64.09 o 
  -1  10   8     2199.27     2183.67     71.18 o 
   0  10   8     4068.07     4157.89    122.27 o 
   1  10   8     2101.86     2107.22     69.97 o 
   2  10   8     1248.25     1238.11     40.86 o 
   3  10   8      950.60      991.96     36.95 o 
   4  10   8     3981.63     3740.17     90.21 o 
   5  10   8      745.89      772.41     34.90 o 
   6  10   8     1994.88     2097.32     77.90 o 
   7  10   8      345.46      379.31     30.56 o 
   8  10   8     1748.81     1714.29     66.31 o 
   9  10   8      221.48      226.86     32.41 o 
  -8  11   8      155.52      156.83     33.53 o 
  -7  11   8       17.85       40.52     25.86 o 
  -6  11   8      283.56      317.56     40.37 o 
  -5  11   8     2436.38     2336.17     98.36 o 
  -4  11   8      249.91      310.87     38.33 o 
  -3  11   8     2314.45     2039.47     94.74 o 
  -2  11   8     2202.28     2154.60     97.80 o 
  -1  11   8      855.32      863.69     54.67 o 
   0  11   8      106.11       89.51     24.13 o 
   1  11   8      781.23      820.71     52.00 o 
   2  11   8     2214.86     2243.95     64.27 o 
   3  11   8     2327.44     2115.11     56.34 o 
   4  11   8      208.58      256.01     22.16 o 
   5  11   8     1900.62     1860.97     71.21 o 
   6  11   8      300.59      280.14     26.80 o 
   7  11   8        6.74       16.14     16.48 o 
   8  11   8      177.46      163.55     24.16 o 
  -7  12   8     1403.08     1441.19     86.18 o 
  -6  12   8     1262.90     1386.12     74.58 o 
  -5  12   8      394.88      421.32     46.18 o 
  -4  12   8     2918.91     2887.62    125.50 o 
  -3  12   8      661.16      686.35     54.28 o 
  -2  12   8      953.62      862.73     58.48 o 
  -1  12   8     5250.94     5197.31    189.17 o 
   0  12   8     1397.01     1425.34     99.07 o 
   1  12   8     4976.68     4815.46    184.88 o 
   2  12   8     1084.11      957.32     48.20 o 
   3  12   8      872.91      833.69     41.17 o 
   4  12   8     3004.99     2898.57    129.74 o 
   5  12   8      358.97      316.63     53.67 o 
   6  12   8      937.17      947.75     68.90 o 
   7  12   8     1289.21     1371.77     66.03 o 
  -6  13   8     1396.51     1592.18     93.85 o 
  -5  13   8     2326.39     2225.28    106.09 o 
  -4  13   8     1377.65     1323.69     77.07 o 
  -3  13   8     2181.11     2103.48    107.60 o 
  -2  13   8      870.07      852.69     60.23 o 
  -1  13   8     1503.54     1444.16     78.74 o 
   0  13   8      800.30     1028.13     55.24 o 
   1  13   8     1465.52     1427.98     68.09 o 
   2  13   8      940.95      951.77     49.85 o 
   3  13   8     2576.59     2615.69    228.50 o 
   4  13   8     1386.73     1347.05    112.25 o 
   5  13   8     2301.51     2153.59    106.27 o 
   6  13   8     1256.58     1362.22     83.71 o 
  -4  14   8     1734.28     1909.02     79.66 o 
  -3  14   8      802.88      906.15     68.56 o 
  -2  14   8     1812.69     1621.19     70.92 o 
  -1  14   8      307.78      376.56     45.53 o 
   0  14   8     1904.00     2044.33     96.62 o 
   1  14   8      249.78      283.88     36.61 o 
   2  14   8     1588.84     1523.93     82.08 o 
   3  14   8      639.00      698.91     54.51 o 
   4  14   8     1576.68     1641.49    134.95 o 
   1   0   9       99.02      185.89     12.27 o 
   2   0   9      257.63      222.79     13.59 o 
   3   0   9      178.47      239.84     14.70 o 
   4   0   9     1125.43      985.35     34.43 o 
   5   0   9    19499.64    19780.83    505.43 o 
   6   0   9      828.29      871.14     33.82 o 
   7   0   9        1.45       -7.79      8.44 o 
   8   0   9      137.85      178.01     17.01 o 
   9   0   9     7294.97     7174.33    239.83 o 
  10   0   9       77.15       69.35     17.28 o 
  11   0   9     2030.07     2006.18     82.36 o 
  12   0   9       46.85      114.34     22.55 o 
 -12   1   9      350.65      285.27     25.61 o 
 -11   1   9     1112.92     1116.26     44.57 o 
 -10   1   9     8262.53     8296.91    227.82 o 
  -9   1   9      860.89      860.65     35.58 o 
  -8   1   9     3889.81     4217.47    103.23 o 
  -7   1   9     5029.71     4925.54    117.13 o 
  -6   1   9     6686.03     6373.71    179.54 o 
  -5   1   9      471.22      471.69     22.60 o 
  -4   1   9    11724.38    11845.47    372.55 o 
  -3   1   9     1629.20     1753.95     51.55 o 
  -2   1   9     2977.27     3053.58     84.39 o 
  -1   1   9      252.62      266.32     14.32 o 
   1   1   9      256.27      264.39     16.26 o 
   2   1   9     2825.29     3000.62     83.45 o 
   3   1   9     1428.68     1594.12     50.17 o 
   4   1   9    11676.94    11791.83    304.47 o 
   5   1   9      469.12      465.51     22.10 o 
   6   1   9     7144.14     7014.24    179.52 o 
   7   1   9     4876.01     4679.61    163.93 o 
   8   1   9     3491.68     3885.96    200.59 o 
   9   1   9      724.54      769.83     58.27 o 
  10   1   9     8551.81     8477.46    278.88 o 
  11   1   9      942.84     1007.46     53.03 o 
  12   1   9      316.86      309.36     31.34 o 
 -12   2   9      713.76      726.14     36.95 o 
 -11   2   9     1159.14     1148.32     46.32 o 
 -10   2   9     1037.28     1039.30     42.07 o 
  -9   2   9     4340.01     4228.12    107.36 o 
  -8   2   9      551.17      556.78     24.86 o 
  -7   2   9     1086.25     1095.88     41.70 o 
  -6   2   9     4051.91     4039.99    100.96 o 
  -5   2   9    10666.38    10828.22    278.71 o 
  -4   2   9     7197.86     6823.56    184.26 o 
  -3   2   9     5870.52     6180.11    159.82 o 
  -2   2   9     6802.23     7051.16    191.83 o 
  -1   2   9     2231.13     2590.75     73.09 o 
   0   2   9     3083.19     3466.05     95.00 o 
   1   2   9     2242.61     2547.98     87.83 o 
   2   2   9     7379.48     7580.18    190.44 o 
   3   2   9     5240.23     5790.01    157.52 o 
   4   2   9     7268.14     7052.62    182.55 o 
   5   2   9    10545.12    10476.62    275.73 o 
   6   2   9     4197.77     4356.14    142.25 o 
   7   2   9     1068.45     1008.45     65.02 o 
   8   2   9      484.37      544.10     44.17 o 
   9   2   9     4756.97     4471.76    211.63 o 
  11   2   9     1148.17     1186.34     77.90 o 
  12   2   9      648.94      693.77     61.34 o 
 -12   3   9      170.50      222.42     22.73 o 
 -11   3   9     1733.12     1780.89     60.97 o 
 -10   3   9     3223.96     3175.33     84.46 o 
  -9   3   9     1210.94     1187.44     40.33 o 
  -8   3   9     2406.68     2551.27     68.21 o 
  -7   3   9     7329.46     7029.22    166.49 o 
  -6   3   9     1705.47     1758.71     49.07 o 
  -5   3   9      409.07      438.36     21.97 o 
  -4   3   9     5289.69     5634.25    151.83 o 
  -3   3   9     7750.32     8619.60    225.23 o 
  -2   3   9     9579.13     9970.58    260.06 o 
  -1   3   9      476.11      534.32     32.51 o 
   0   3   9      605.30      948.10     32.18 o 
   1   3   9      399.94      470.72     20.62 o 
   2   3   9     9933.66    10066.75    319.89 o 
   3   3   9     7636.50     8557.36    222.14 o 
   4   3   9     5169.75     5591.73    148.63 o 
   5   3   9      378.81      425.57     22.14 o 
   6   3   9     1719.80     1708.58     68.82 o 
   7   3   9     7302.21     7223.38    286.77 o 
   8   3   9     2389.06     2429.54     95.48 o 
   9   3   9     1301.56     1250.84     58.34 o 
  10   3   9     3082.34     3048.16    125.75 o 
  11   3   9     1653.99     1625.79     76.59 o 
  12   3   9      148.70      142.92     34.35 o 
 -11   4   9      958.73      978.56     45.49 o 
 -10   4   9     1401.80     1378.27     54.28 o 
  -9   4   9      972.30      987.60     35.01 o 
  -8   4   9     2607.46     2669.00     70.57 o 
  -7   4   9      311.90      349.65     18.53 o 
  -6   4   9     3285.39     3270.40     82.32 o 
  -5   4   9     2416.02     2368.42     53.63 o 
  -4   4   9     5450.39     5780.88    134.76 o 
  -3   4   9     1740.47     1696.80     49.50 o 
  -2   4   9     5792.58     5382.53    131.06 o 
  -1   4   9     4771.57     4876.68    116.79 o 
   0   4   9       24.00       39.83      8.41 o 
   1   4   9     4921.04     5098.58    116.74 o 
   2   4   9     6350.68     5973.73    151.44 o 
   3   4   9     2135.41     2134.21     49.37 o 
   4   4   9     5355.84     5620.08    153.70 o 
   5   4   9     2268.88     2141.14     68.53 o 
   6   4   9     3363.05     3244.27    116.76 o 
   7   4   9      247.47      272.93     26.54 o 
   8   4   9     2439.03     2494.33    102.44 o 
   9   4   9      877.21      848.04     69.01 o 
  10   4   9     1348.69     1296.58     63.56 o 
  11   4   9      805.39      852.59     53.03 o 
 -11   5   9     2323.85     2321.25     81.89 o 
 -10   5   9      272.02      246.30     24.69 o 
  -9   5   9      356.49      352.43     32.45 o 
  -8   5   9       94.87       60.49     15.04 o 
  -7   5   9     7815.83     7696.02    180.10 o 
  -6   5   9      307.70      345.48     15.66 o 
  -5   5   9      279.35      273.75     13.68 o 
  -4   5   9      576.24      659.65     23.70 o 
  -3   5   9     6044.17     6184.14    146.86 o 
  -2   5   9    14352.11    14528.24    322.16 o 
  -1   5   9     1127.21      982.61     28.85 o 
   0   5   9     2438.69     2569.22     64.18 o 
   1   5   9     1069.35      932.98     28.51 o 
   2   5   9    13657.62    14161.41    285.61 o 
   3   5   9     6339.10     6366.61    130.40 o 
   4   5   9      618.48      716.82     28.54 o 
   5   5   9      252.27      237.50     22.97 o 
   6   5   9      210.55      206.72     41.10 o 
   7   5   9     7480.36     7289.89    250.27 o 
   8   5   9      112.35       74.09     18.83 o 
   9   5   9      386.03      353.60     31.77 o 
  10   5   9      237.66      209.55     27.91 o 
  11   5   9     2472.93     2366.93     98.05 o 
 -11   6   9      929.92     1005.21     48.71 o 
 -10   6   9       89.76       75.11     18.28 o 
  -9   6   9      964.33      911.31     42.11 o 
  -8   6   9     2633.14     2567.87     71.95 o 
  -7   6   9     3822.26     3840.96     98.89 o 
  -6   6   9     4042.47     3996.26    100.49 o 
  -5   6   9      284.54      275.21     17.07 o 
  -4   6   9      385.33      424.07     24.20 o 
  -3   6   9     2018.75     1999.78     73.36 o 
  -2   6   9     3413.75     3566.31     89.78 o 
  -1   6   9    13462.57    13240.04    303.90 o 
   0   6   9        8.33       38.11      6.65 o 
   1   6   9    14257.32    13667.87    269.84 o 
   2   6   9     3787.18     3810.23     80.53 o 
   3   6   9     1560.92     1531.67     40.17 o 
   4   6   9      423.76      438.93     17.30 o 
   5   6   9      319.89      286.01     25.26 o 
   6   6   9     4087.01     3900.59    140.57 o 
   7   6   9     3933.43     3859.16    115.12 o 
   8   6   9     2814.33     2660.20    102.70 o 
   9   6   9      955.41      866.66     49.96 o 
  10   6   9       70.80       62.64     26.99 o 
  11   6   9      956.81     1045.47     58.79 o 
 -10   7   9      199.99      250.99     27.73 o 
  -9   7   9      902.55      932.60     36.15 o 
  -8   7   9     2302.43     2320.38     65.47 o 
  -7   7   9      359.10      356.32     21.47 o 
  -6   7   9     3565.35     3619.21     97.19 o 
  -5   7   9     1677.24     1706.82     48.27 o 
  -4   7   9      407.70      455.46     26.94 o 
  -3   7   9     1749.22     1848.76     62.40 o 
  -2   7   9    10466.95    10103.73    266.60 o 
  -1   7   9     2769.75     2517.62     78.88 o 
   0   7   9     1827.27     1933.75     52.57 o 
   1   7   9     2920.82     2648.65     59.22 o 
   2   7   9     9931.03     9887.42    202.87 o 
   3   7   9     1901.61     1921.46     46.58 o 
   4   7   9      481.78      530.31     19.60 o 
   5   7   9     1445.18     1437.92     55.55 o 
   6   7   9     4156.26     4121.92    114.51 o 
   7   7   9      421.59      396.40     27.76 o 
   8   7   9     2146.60     2098.72     91.33 o 
   9   7   9      954.94      888.04     51.66 o 
  10   7   9      186.87      230.08     30.62 o 
 -10   8   9      861.20     1035.82     62.26 o 
  -9   8   9      860.46      858.08     41.93 o 
  -8   8   9      889.37      830.02     34.78 o 
  -7   8   9      118.65      120.86     14.99 o 
  -6   8   9     2083.63     1997.42     58.12 o 
  -5   8   9      774.27      703.86     30.55 o 
  -4   8   9     3572.16     3532.63    161.94 o 
  -3   8   9     4647.00     4633.12    126.39 o 
  -2   8   9      667.71      617.51     31.39 o 
  -1   8   9     4028.57     4108.57    121.16 o 
   0   8   9     3693.15     3712.57     92.30 o 
   1   8   9     4345.23     4252.20    103.45 o 
   2   8   9      876.36      855.95     29.41 o 
   3   8   9     4105.54     4080.64    106.16 o 
   4   8   9     2918.31     2868.02     68.63 o 
   5   8   9      766.54      691.41     36.89 o 
   6   8   9     2188.79     2011.36     68.44 o 
   7   8   9      131.19      118.29     17.09 o 
   8   8   9     1076.84     1060.15     53.26 o 
   9   8   9      756.19      774.60     49.29 o 
  10   8   9      920.85     1055.91     97.84 o 
  -9   9   9      856.83      807.65     42.05 o 
  -8   9   9      187.80      236.39     33.35 o 
  -7   9   9      216.89      212.43     31.64 o 
  -6   9   9     1146.20     1309.20     65.22 o 
  -5   9   9     2385.59     2237.93     78.03 o 
  -4   9   9      222.70      216.16     20.58 o 
  -3   9   9     1265.90     1340.14     61.75 o 
  -2   9   9     2334.30     2233.13     86.14 o 
  -1   9   9     5438.97     5395.57    154.24 o 
   1   9   9     5559.98     5466.66    131.67 o 
   2   9   9     1822.93     1682.18     52.46 o 
   3   9   9      956.95      952.00     38.25 o 
   4   9   9      272.10      284.62     19.28 o 
   5   9   9     2583.15     2443.51     81.62 o 
   6   9   9     1006.99      992.14     40.76 o 
   7   9   9      236.19      257.84     25.08 o 
   8   9   9      134.37      172.96     27.10 o 
   9   9   9      959.16      955.81     57.66 o 
  -9  10   9       58.50       48.94     28.14 o 
  -8  10   9      252.90      226.60     64.10 o 
  -7  10   9        7.92        4.28     22.20 o 
  -6  10   9      166.27      140.44     28.98 o 
  -5  10   9      432.57      400.09     42.94 o 
  -4  10   9     3895.85     3873.69    194.45 o 
  -3  10   9     3645.67     3666.95    145.43 o 
  -2  10   9      336.00      268.97     22.77 o 
  -1  10   9       93.89       99.29     15.56 o 
   0  10   9     8792.14     8716.34    238.17 o 
   1  10   9      105.84      101.38     15.77 o 
   2  10   9      432.83      378.03     22.15 o 
   3  10   9     3795.35     3775.74     96.87 o 
   4  10   9     3619.96     3531.99    129.70 o 
   5  10   9      377.09      379.38     26.06 o 
   6  10   9      229.21      214.84     23.79 o 
   7  10   9       11.45       13.89     15.89 o 
   8  10   9      259.36      228.06     26.24 o 
   9  10   9       44.01       46.41     23.28 o 
  -8  11   9      150.21      181.46     34.37 o 
  -7  11   9       71.83       90.16     29.71 o 
  -6  11   9       81.46       93.39     28.02 o 
  -5  11   9     2560.16     2515.03    123.60 o 
  -4  11   9      390.05      310.16     38.36 o 
  -3  11   9      914.40      959.57     57.92 o 
  -2  11   9     2583.04     2605.01    108.98 o 
  -1  11   9     6962.98     7109.54    238.92 o 
   0  11   9       73.13       89.14     43.86 o 
   1  11   9     6087.69     6430.35    187.65 o 
   2  11   9     2443.43     2419.19     80.51 o 
   3  11   9      883.99      907.81     35.91 o 
   4  11   9      450.74      377.93     25.70 o 
   5  11   9     2804.36     2735.44     89.70 o 
   6  11   9      108.65      114.27     20.32 o 
   7  11   9       72.71       89.52     20.25 o 
   8  11   9      163.60      194.45     25.81 o 
  -7  12   9       48.55      110.07     31.25 o 
  -6  12   9       34.59       53.89     27.12 o 
  -5  12   9      577.30      574.62     50.60 o 
  -4  12   9     3209.72     3071.64    132.65 o 
  -3  12   9      621.90      632.20     49.58 o 
  -2  12   9     2721.60     2427.54    108.03 o 
  -1  12   9     2205.96     2084.30     94.76 o 
   0  12   9     4948.44     4798.32    180.41 o 
   1  12   9     2079.57     1977.34     92.72 o 
   2  12   9     2641.96     2430.50    105.50 o 
   3  12   9      487.11      530.62     39.33 o 
   4  12   9     3559.21     3234.73    133.14 o 
   5  12   9      637.62      640.88     53.97 o 
   6  12   9       59.96       88.91     20.14 o 
   7  12   9       71.66       67.20     20.69 o 
  -5  13   9      803.06      752.08     59.98 o 
  -4  13   9      261.67      203.59     36.20 o 
  -3  13   9       89.53      111.32     30.85 o 
  -2  13   9     2346.39     2196.00    102.31 o 
  -1  13   9     2680.29     2676.56    120.70 o 
   0  13   9      682.75      631.68     52.43 o 
   1  13   9     2969.58     2980.99    121.91 o 
   2  13   9     2012.82     2030.32     81.06 o 
   3  13   9      116.97      129.08     28.74 o 
   4  13   9      300.15      190.77     53.37 o 
   5  13   9      936.06      884.93     63.41 o 
  -3  14   9     1236.13     1243.80     76.32 o 
  -2  14   9      653.21      659.70     55.71 o 
  -1  14   9      385.63      327.05     35.82 o 
   0  14   9      528.93      503.58     41.51 o 
   1  14   9      587.31      545.23     40.48 o 
   2  14   9      616.12      636.11     52.00 o 
   3  14   9     1207.95     1255.76     71.07 o 
   0   0  10    16727.62    17014.17    760.02 o 
   1   0  10     8223.63     7716.26    201.35 o 
   2   0  10      658.68      647.89     34.38 o 
   3   0  10      696.85      794.59     29.69 o 
   4   0  10      153.21       98.72     12.71 o 
   5   0  10     4023.75     4551.98    152.87 o 
   6   0  10      214.71      264.17     18.37 o 
   7   0  10      360.45      394.66     23.54 o 
   8   0  10       15.94       33.49     13.53 o 
   9   0  10     3373.41     3237.42    118.12 o 
  10   0  10       14.84       43.38     16.59 o 
  11   0  10      540.59      602.90     38.86 o 
  12   0  10      396.64      390.79     38.34 o 
 -12   1  10      890.13     1062.99     46.43 o 
 -11   1  10      327.92      360.38     26.64 o 
 -10   1  10     2233.00     2248.58     72.62 o 
  -9   1  10      593.99      603.46     29.01 o 
  -8   1  10     2300.09     2124.31     69.63 o 
  -7   1  10      231.93      235.48     19.29 o 
  -6   1  10     1884.51     1878.08     59.79 o 
  -5   1  10       45.87       44.91     11.02 o 
  -4   1  10     1450.94     1534.54     45.23 o 
  -3   1  10     2306.19     2498.83     74.44 o 
  -2   1  10     2304.72     2416.19     73.72 o 
  -1   1  10     7631.40     7183.66    188.52 o 
   0   1  10    10959.87    11476.62    386.75 o 
   1   1  10     7609.77     7172.32    232.05 o 
   2   1  10     2573.83     2777.12     74.02 o 
   3   1  10     2530.20     2652.97     74.01 o 
   4   1  10     1027.15     1130.86     42.32 o 
   5   1  10       14.63       14.40      8.39 o 
   6   1  10     1771.26     1841.47     58.74 o 
   7   1  10      275.30      317.16     23.13 o 
   8   1  10     2304.00     2220.53     83.89 o 
   9   1  10      517.19      560.31     35.54 o 
  10   1  10     2185.93     2195.34     88.40 o 
  11   1  10      303.96      354.45     32.31 o 
  12   1  10      927.08     1097.61     57.51 o 
 -12   2  10      655.78      605.18     33.43 o 
 -11   2  10       42.46       66.20     16.15 o 
 -10   2  10      389.86      374.30     25.30 o 
  -9   2  10     1733.19     1796.66     53.03 o 
  -8   2  10      110.15      148.72     14.82 o 
  -7   2  10     1354.78     1452.52     51.57 o 
  -6   2  10      440.17      444.95     23.10 o 
  -5   2  10     4811.38     5103.47    141.60 o 
  -4   2  10     3050.75     3237.96     89.53 o 
  -3   2  10     1145.16     1228.11     47.56 o 
  -2   2  10     5319.34     5019.06    138.45 o 
  -1   2  10     9447.57     9176.94    238.10 o 
   0   2  10    16482.29    16420.08    419.33 o 
   1   2  10     9530.16     9080.27    292.78 o 
   2   2  10     5677.44     5265.32    136.77 o 
   3   2  10      859.15      895.91     33.52 o 
   4   2  10     2771.09     2986.22     87.23 o 
   5   2  10     4870.36     5223.43    139.73 o 
   6   2  10      378.56      384.16     26.24 o 
   7   2  10     1405.07     1545.94     61.32 o 
   8   2  10       77.33      102.88     17.53 o 
   9   2  10     1533.31     1575.85     98.76 o 
  10   2  10      361.49      352.10     41.71 o 
  11   2  10       75.51       98.76     30.06 o 
  12   2  10      585.55      631.81     58.89 o 
 -11   3  10      879.82     1014.85     42.24 o 
 -10   3  10      450.78      426.15     24.49 o 
  -9   3  10      824.53      834.84     32.79 o 
  -8   3  10      576.04      543.21     25.57 o 
  -7   3  10     1887.70     1938.27     56.49 o 
  -6   3  10     2237.27     2206.14     70.26 o 
  -5   3  10      857.08      873.00     32.35 o 
  -4   3  10      108.79      161.43     14.58 o 
  -3   3  10     5348.89     5309.83    142.85 o 
  -2   3  10    11105.83    11232.95    287.44 o 
  -1   3  10     5246.48     5508.03    150.48 o 
   0   3  10     5831.76     5576.09    149.20 o 
   1   3  10     5558.42     5739.60    150.74 o 
   2   3  10    10693.99    10807.17    353.07 o 
   3   3  10     5337.37     5214.75    139.71 o 
   4   3  10       68.84      125.29     12.14 o 
   5   3  10      686.89      693.92     36.17 o 
   6   3  10     2358.32     2351.62     84.57 o 
   7   3  10     1973.31     2021.10     76.51 o 
   8   3  10      777.63      745.29     50.30 o 
   9   3  10      902.34      905.39     61.34 o 
  10   3  10      442.05      361.30     41.71 o 
  11   3  10      849.31      928.09     70.54 o 
 -11   4  10      410.74      379.93     31.27 o 
 -10   4  10      484.43      438.24     30.58 o 
  -9   4  10     2296.71     2352.12     66.68 o 
  -8   4  10       59.55       80.47     12.82 o 
  -7   4  10     4274.32     4223.65    101.98 o 
  -6   4  10     2181.05     2030.56     64.26 o 
  -5   4  10     1258.21     1291.54     54.00 o 
  -4   4  10     2495.60     2510.94     75.46 o 
  -3   4  10     1549.56     1465.94     49.33 o 
  -2   4  10    18087.44    17272.59    460.34 o 
  -1   4  10     9248.29     9571.33    261.36 o 
   0   4  10      891.65     1113.40     37.38 o 
   1   4  10    10109.71    10519.15    262.19 o 
   2   4  10    19269.09    18679.96    460.67 o 
   3   4  10     1670.50     1667.78     59.63 o 
   4   4  10     2540.14     2551.16     90.44 o 
   5   4  10     1296.46     1315.80     44.94 o 
   6   4  10     2104.20     1962.87     63.55 o 
   7   4  10     3749.44     3753.85    141.97 o 
   8   4  10       52.56       51.61     17.14 o 
   9   4  10     2364.36     2400.59     95.50 o 
  10   4  10      425.39      396.83     35.18 o 
  11   4  10      391.65      400.24     36.62 o 
 -11   5  10      756.53      784.55     42.26 o 
 -10   5  10        2.36        2.80     14.82 o 
  -9   5  10     1293.98     1301.79     53.14 o 
  -8   5  10     1865.12     1807.23     64.84 o 
  -7   5  10     2092.18     1985.65     70.30 o 
  -6   5  10     2551.52     2599.05     79.96 o 
  -5   5  10      131.98      149.97     14.52 o 
  -4   5  10     1130.50     1051.28     32.49 o 
  -3   5  10     6456.09     6232.86    147.00 o 
  -2   5  10     1628.52     1545.04     41.61 o 
  -1   5  10      690.56      766.42     27.09 o 
   0   5  10      671.38      657.74     22.53 o 
   1   5  10     1028.53     1069.37     45.35 o 
   2   5  10     1459.56     1408.84     40.73 o 
   3   5  10     6495.47     6295.35    145.74 o 
   4   5  10     1080.56     1004.47     37.38 o 
   5   5  10      125.86      130.05     14.28 o 
   6   5  10     2464.90     2456.12     76.98 o 
   7   5  10     2488.71     2382.07     87.48 o 
   8   5  10     2039.23     1923.99     78.84 o 
   9   5  10     1326.92     1347.56     63.93 o 
  10   5  10       12.10       34.27     19.51 o 
  11   5  10      752.34      777.72     49.22 o 
 -11   6  10      893.07      898.50     46.62 o 
 -10   6  10      730.40      736.18     38.91 o 
  -9   6  10       19.31       32.51     16.07 o 
  -8   6  10      901.93      808.50     39.11 o 
  -7   6  10     2816.95     2737.33     72.20 o 
  -6   6  10      150.86      161.13     15.11 o 
  -5   6  10      444.31      511.18     28.34 o 
  -4   6  10     4116.08     3910.55    119.27 o 
  -3   6  10     3712.47     3890.06    106.33 o 
  -2   6  10     7099.01     6662.31    179.25 o 
  -1   6  10     1846.87     1848.63     48.60 o 
   0   6  10     2329.71     2155.71     56.33 o 
   1   6  10     1769.45     1735.41     48.06 o 
   2   6  10     6871.28     6461.56    135.77 o 
   3   6  10     3338.43     3420.70     78.80 o 
   4   6  10     4620.02     4290.43    101.66 o 
   5   6  10      555.14      604.01     27.31 o 
   6   6  10      304.92      242.30     42.94 o 
   7   6  10     2383.90     2305.80     98.91 o 
   8   6  10      879.26      832.81     46.87 o 
   9   6  10       29.15       40.52     18.54 o 
  10   6  10      635.38      632.48     44.51 o 
  11   6  10     1052.65     1113.30     59.23 o 
 -10   7  10      949.68      906.97     45.16 o 
  -9   7  10      515.58      436.93     31.03 o 
  -8   7  10     1696.26     1629.44     51.73 o 
  -7   7  10     2709.57     2945.02     77.71 o 
  -6   7  10      984.26     1043.08     35.67 o 
  -5   7  10      762.86      718.92     73.00 o 
  -4   7  10     6915.40     6658.65    196.18 o 
  -3   7  10    12797.76    12462.51    335.90 o 
  -2   7  10      142.61      117.16     14.82 o 
  -1   7  10      498.87      480.76     25.96 o 
   0   7  10       14.06       -0.03      8.70 o 
   1   7  10      486.72      521.26     22.17 o 
   2   7  10      143.66      159.79     12.12 o 
   3   7  10    12767.15    12794.36    256.48 o 
   4   7  10     6565.49     6299.93    135.64 o 
   5   7  10      538.48      545.95     25.04 o 
   6   7  10      872.22      926.18     35.17 o 
   7   7  10     2285.56     2522.43    106.94 o 
   8   7  10     1739.77     1638.04     74.20 o 
   9   7  10      541.65      460.03     38.91 o 
  10   7  10     1056.68     1021.89     56.58 o 
 -10   8  10     1452.03     1596.66     83.34 o 
  -9   8  10       86.91       93.55     16.60 o 
  -8   8  10     4550.72     4513.64    115.47 o 
  -7   8  10     1050.48      989.75     36.85 o 
  -6   8  10      986.89     1003.80     35.12 o 
  -5   8  10      747.02      822.27     41.57 o 
  -4   8  10     2869.05     2798.07     88.06 o 
  -3   8  10     1892.32     1864.65     59.33 o 
  -2   8  10     2223.72     2301.40     70.87 o 
  -1   8  10      169.71      187.53     18.04 o 
   0   8  10     2227.45     2246.15     72.11 o 
   1   8  10      180.10      195.14     15.21 o 
   2   8  10     1915.06     2024.35     58.96 o 
   3   8  10     1522.75     1490.92     48.05 o 
   4   8  10     3090.45     2769.53     74.19 o 
   5   8  10      815.89      882.11     32.49 o 
   6   8  10      823.01      816.31     33.50 o 
   7   8  10     1008.39      928.02     38.79 o 
   8   8  10     4383.72     4300.94    161.49 o 
   9   8  10      104.99      100.61     24.14 o 
  10   8  10     1640.19     1736.12     81.03 o 
  -9   9  10     1663.89     1720.57     83.86 o 
  -8   9  10     1074.74     1143.48     66.06 o 
  -7   9  10     1320.89     1435.93     73.42 o 
  -6   9  10     2615.85     2502.02     97.86 o 
  -5   9  10     2449.36     2422.63     80.13 o 
  -4   9  10      242.17      248.44     22.71 o 
  -3   9  10      234.98      223.43     21.05 o 
  -2   9  10     1279.43     1224.28     50.07 o 
  -1   9  10      567.99      593.16     31.74 o 
   0   9  10      277.60      371.33     23.63 o 
   1   9  10      658.28      704.34     27.44 o 
   2   9  10     1568.29     1477.68     44.25 o 
   3   9  10      355.60      371.43     21.38 o 
   4   9  10      327.96      418.97     40.23 o 
   5   9  10     2428.87     2354.49     79.63 o 
   6   9  10     2508.40     2388.55     72.02 o 
   7   9  10     1193.73     1240.72     61.83 o 
   8   9  10     1086.84     1064.41     59.51 o 
   9   9  10     1510.16     1433.62     87.10 o 
  -8  10  10      870.12      909.25     62.12 o 
  -7  10  10      210.29      187.13     32.23 o 
  -6  10  10     1644.05     1670.49    116.85 o 
  -5  10  10     2457.75     2505.42    106.42 o 
  -4  10  10     1397.55     1397.75     72.32 o 
  -3  10  10       65.32       51.45     14.78 o 
  -2  10  10     1115.44     1060.18     44.64 o 
  -1  10  10      821.93      732.44     35.32 o 
   1  10  10      760.93      711.55     34.59 o 
   2  10  10     1198.54     1130.83     38.92 o 
   3  10  10       75.50       57.62     13.46 o 
   4  10  10     1488.11     1366.17     54.33 o 
   5  10  10     2268.33     2276.95     80.27 o 
   6  10  10     1549.77     1538.07     60.92 o 
   7  10  10      148.38      192.38     24.34 o 
   8  10  10      823.57      794.54     50.44 o 
  -7  11  10      553.42      572.08     51.17 o 
  -6  11  10     1485.71     1471.51     77.49 o 
  -5  11  10     5217.11     5237.90    371.11 o 
  -4  11  10     1571.32     1679.05     84.89 o 
  -3  11  10      126.81      128.02     30.98 o 
  -2  11  10      251.84      240.64     33.10 o 
  -1  11  10       64.29       73.88     24.04 o 
   0  11  10     3477.37     3969.65    152.89 o 
   1  11  10       85.29       74.54     16.62 o 
   2  11  10      408.77      366.04     26.09 o 
   3  11  10      249.91      254.61     20.09 o 
   4  11  10     1738.84     1729.93     64.57 o 
   5  11  10     4818.90     4665.59    145.37 o 
   6  11  10     1441.89     1338.27     57.48 o 
   7  11  10      520.43      540.84     37.05 o 
  -6  12  10     2051.05     2157.74    102.29 o 
  -5  12  10     1506.52     1614.84    119.00 o 
  -4  12  10     2793.39     2747.57    116.72 o 
  -3  12  10      318.56      365.74     41.19 o 
  -2  12  10      452.20      437.91     43.54 o 
  -1  12  10      192.71      147.51     29.44 o 
   0  12  10      144.23      137.18     30.67 o 
   1  12  10      112.91       67.40     23.67 o 
   2  12  10      461.06      502.92     42.54 o 
   3  12  10      285.80      363.31     38.23 o 
   4  12  10     2341.97     2357.81    112.04 o 
   5  12  10     1574.52     1639.85     72.19 o 
   6  12  10     1901.94     2046.58     77.13 o 
  -5  13  10     1603.24     1607.93     85.92 o 
  -4  13  10      286.96      287.72     41.61 o 
  -3  13  10      528.75      525.64     52.65 o 
  -2  13  10      150.23      194.27     34.38 o 
  -1  13  10      604.83      546.49     49.56 o 
   0  13  10        3.41      -18.36     22.39 o 
   1  13  10      708.32      630.27     49.91 o 
   2  13  10      176.28      216.50     33.58 o 
   3  13  10      792.91      723.27     48.58 o 
   4  13  10      404.24      467.42     71.77 o 
   5  13  10     1587.91     1477.57     84.76 o 
  -2  14  10      767.55      706.06     59.10 o 
  -1  14  10        1.16       -3.91     26.38 o 
   0  14  10      155.26       60.85     50.61 o 
   1  14  10        8.78        9.63     21.47 o 
   2  14  10      666.64      644.48     64.41 o 
   1   0  11     3326.54     3505.72     96.92 o 
   2   0  11     2937.44     3216.91    110.81 o 
   3   0  11    12544.47    13445.15    346.75 o 
   4   0  11     9901.64     9768.21    255.55 o 
   5   0  11      658.89      664.05     29.17 o 
   6   0  11     3389.81     3417.75     99.12 o 
   7   0  11       11.83        2.38     11.58 o 
   8   0  11     2352.04     2227.53     85.37 o 
   9   0  11        7.35       13.66     14.05 o 
  10   0  11     3328.37     3617.40    132.22 o 
  11   0  11      757.76      755.91     45.57 o 
 -11   1  11      436.90      388.65     32.82 o 
 -10   1  11     1183.04     1306.25     63.49 o 
  -9   1  11     4552.44     4191.17    151.10 o 
  -8   1  11      626.93      727.69     32.67 o 
  -7   1  11     1641.81     1555.66     53.31 o 
  -6   1  11     1535.36     1453.53     52.19 o 
  -5   1  11     9502.56     9370.73    290.61 o 
  -4   1  11     4591.60     4489.90    120.95 o 
  -3   1  11     2237.37     2286.94     67.77 o 
  -2   1  11    12125.57    12669.83    314.44 o 
  -1   1  11     1756.80     1858.08     56.83 o 
   0   1  11     3215.18     3429.03    116.03 o 
   1   1  11     1865.66     1950.39     68.97 o 
   2   1  11    11466.09    11632.94    312.72 o 
   3   1  11     2132.36     2234.16     66.69 o 
   4   1  11     4300.60     4206.78    119.34 o 
   5   1  11     8645.58     8735.04    236.39 o 
   6   1  11     1734.96     1705.97     63.49 o 
   7   1  11     1586.28     1483.41     62.19 o 
   8   1  11      512.96      598.77     36.40 o 
   9   1  11     4599.55     4443.44    153.07 o 
  10   1  11     1514.15     1633.00     66.65 o 
  11   1  11      451.19      394.75     33.86 o 
 -11   2  11     1473.50     1519.71     69.25 o 
 -10   2  11     2571.84     2621.70    103.33 o 
  -9   2  11     1678.35     1660.45     60.06 o 
  -8   2  11     2661.98     2626.05     79.49 o 
  -7   2  11     4241.06     4310.67    119.82 o 
  -6   2  11     2307.58     2371.10     69.73 o 
  -5   2  11     1501.76     1469.21     48.89 o 
  -4   2  11     7870.66     8137.56    217.32 o 
  -3   2  11    11991.09    12492.75    327.21 o 
  -2   2  11     5911.89     5917.77    161.95 o 
  -1   2  11     6570.95     6674.21    178.13 o 
   0   2  11       36.10       11.84      6.66 o 
   1   2  11     6593.13     6776.14    218.39 o 
   2   2  11     6141.52     6165.62    160.37 o 
   3   2  11    12300.44    12744.14    325.31 o 
   4   2  11     7964.41     8235.74    215.24 o 
   5   2  11     1415.25     1389.76     57.47 o 
   6   2  11     1952.83     1942.78     80.66 o 
   7   2  11     3860.33     3884.45    143.12 o 
   8   2  11     2319.89     2303.64    137.71 o 
   9   2  11     1786.06     1777.88     72.14 o 
  10   2  11     2740.87     2845.19    106.17 o 
  11   2  11     1535.77     1580.90     70.60 o 
 -11   3  11       70.81       75.93     16.75 o 
 -10   3  11     2001.35     2104.75     64.94 o 
  -9   3  11     3852.76     3959.64    112.89 o 
  -8   3  11     1109.11     1111.52     42.27 o 
  -7   3  11      585.55      513.01     27.62 o 
  -6   3  11      723.72      683.77     34.37 o 
  -5   3  11     2104.70     2036.36     66.55 o 
  -4   3  11     7467.37     7414.38    195.19 o 
  -3   3  11     4049.46     4011.22    114.16 o 
  -2   3  11     4890.56     4740.22    127.98 o 
  -1   3  11     2778.56     2749.36     79.98 o 
   0   3  11     4592.76     4890.48    132.99 o 
   1   3  11     2785.12     2798.49     80.04 o 
   2   3  11     4715.46     4570.76    124.72 o 
   3   3  11     4233.55     4170.88    111.86 o 
   4   3  11     7097.91     7080.66    238.34 o 
   5   3  11     2296.90     2238.19     79.58 o 
   6   3  11      664.55      614.30     34.03 o 
   7   3  11      582.04      517.46     31.96 o 
   8   3  11      880.87      874.33     47.02 o 
   9   3  11     3365.47     3384.21    132.90 o 
  10   3  11     2394.34     2540.97     93.15 o 
  11   3  11       65.72       62.17     20.70 o 
 -11   4  11     2908.27     3064.62    119.93 o 
 -10   4  11      177.93      192.56     23.41 o 
  -9   4  11      615.49      569.79     34.83 o 
  -8   4  11     1602.38     1525.18     54.97 o 
  -7   4  11     3090.87     3229.43     92.04 o 
  -6   4  11      927.71      896.59     36.10 o 
  -5   4  11     1343.92     1225.68     42.81 o 
  -4   4  11     2472.45     2520.39     79.26 o 
  -3   4  11    10240.96    10324.39    267.47 o 
  -2   4  11      934.53      830.83     32.11 o 
  -1   4  11     3230.15     3182.92     92.64 o 
   0   4  11     1416.43     1323.90     43.66 o 
   1   4  11     3416.63     3337.04     92.99 o 
   2   4  11      944.44      916.07     33.41 o 
   3   4  11     9879.72     9983.90    327.48 o 
   4   4  11     2865.05     2896.83     96.51 o 
   5   4  11     1257.53     1107.40     49.88 o 
   6   4  11      894.41      886.84     42.50 o 
   7   4  11     2526.38     2659.13    107.55 o 
   8   4  11     1597.61     1497.95     64.59 o 
   9   4  11      871.74      803.14     41.61 o 
  10   4  11      182.33      164.02     28.52 o 
  11   4  11     2947.70     3062.76    164.39 o 
 -11   5  11       82.08       89.78     21.16 o 
 -10   5  11     2069.58     2037.19     74.70 o 
  -9   5  11      201.36      200.33     23.09 o 
  -8   5  11     4015.09     3897.86    121.18 o 
  -7   5  11     1638.56     1721.73     74.87 o 
  -6   5  11     3147.88     3098.68    122.42 o 
  -5   5  11     1071.75     1039.23     40.99 o 
  -4   5  11     4357.13     4474.00    124.12 o 
  -3   5  11     1061.36     1096.54     33.71 o 
  -2   5  11     4212.98     4412.93    109.50 o 
  -1   5  11     3404.94     3285.44     80.70 o 
   0   5  11     2943.90     3004.31     74.99 o 
   1   5  11     3348.73     3182.04     92.87 o 
   2   5  11     4515.01     4769.75    127.20 o 
   3   5  11     1043.28     1086.15     39.68 o 
   4   5  11     4234.15     4309.75    149.42 o 
   5   5  11     1229.85     1261.51     78.86 o 
   6   5  11     3360.73     3317.83     96.25 o 
   7   5  11     1552.79     1503.42     54.80 o 
   8   5  11     4257.34     4187.73    119.46 o 
   9   5  11      227.73      217.26     27.57 o 
  10   5  11     2129.63     2133.47     90.02 o 
  11   5  11       45.68       87.10     30.67 o 
 -10   6  11      265.06      236.11     25.59 o 
  -9   6  11      656.15      651.15     37.26 o 
  -8   6  11      237.34      218.16     22.20 o 
  -7   6  11     2140.35     2210.08     93.43 o 
  -6   6  11      618.57      537.19     29.98 o 
  -5   6  11     3057.41     2949.65     93.47 o 
  -4   6  11      289.59      294.82     20.91 o 
  -3   6  11      924.37      964.48     37.82 o 
  -2   6  11     7467.62     7442.07    212.69 o 
  -1   6  11      399.14      434.06     18.82 o 
   0   6  11     5704.82     5566.95    131.96 o 
   1   6  11      440.06      468.57     19.36 o 
   2   6  11     8005.26     8166.01    182.82 o 
   3   6  11      814.49      840.09     30.04 o 
   4   6  11      231.21      203.91     15.82 o 
   5   6  11     3291.10     3115.04     90.35 o 
   6   6  11      598.52      486.54     27.68 o 
   7   6  11     2114.14     2118.49     69.99 o 
   8   6  11      160.21      158.52     19.83 o 
   9   6  11      760.69      772.08     47.29 o 
  10   6  11      246.59      260.83     31.77 o 
 -10   7  11      933.72      939.00     46.15 o 
  -9   7  11      534.98      504.14     33.30 o 
  -8   7  11      561.07      579.14     34.86 o 
  -7   7  11     2246.44     2259.00    103.48 o 
  -6   7  11      169.22      179.65     20.32 o 
  -5   7  11      768.40      798.66     93.24 o 
  -4   7  11     1686.99     1712.54     57.19 o 
  -3   7  11     2064.11     1971.00     63.46 o 
  -2   7  11     1406.06     1408.21     52.73 o 
  -1   7  11     6699.38     6182.08    167.27 o 
   0   7  11      597.92      586.82     28.62 o 
   1   7  11     6055.67     5816.79    165.85 o 
   2   7  11     1610.68     1612.04     44.20 o 
   3   7  11     1788.21     1764.03     45.72 o 
   4   7  11     1470.49     1522.24     41.47 o 
   5   7  11     1222.43     1326.24     41.48 o 
   6   7  11      205.46      184.60     17.42 o 
   7   7  11     2340.10     2254.23     73.97 o 
   8   7  11      655.00      682.12     34.15 o 
   9   7  11      515.83      500.74     39.75 o 
  10   7  11      940.68      933.28     57.66 o 
  -9   8  11      182.04      186.55     23.39 o 
  -8   8  11      663.08      705.95     31.12 o 
  -7   8  11       76.14       54.78     16.96 o 
  -6   8  11     1130.64     1064.82     46.88 o 
  -5   8  11      268.29      293.81     24.10 o 
  -4   8  11      145.73      127.60     17.21 o 
  -3   8  11      941.68      948.58     38.13 o 
  -2   8  11     2309.60     2366.33     76.68 o 
  -1   8  11     1730.15     1622.85     54.45 o 
   0   8  11     1668.90     1701.90     58.40 o 
   1   8  11     1507.04     1410.83     52.63 o 
   2   8  11     2196.90     2261.69     62.98 o 
   3   8  11      745.32      721.02     30.26 o 
   4   8  11      145.80      121.51     14.25 o 
   5   8  11      304.26      328.66     25.71 o 
   6   8  11     1326.84     1194.03     40.84 o 
   7   8  11       68.34       35.00     13.62 o 
   8   8  11      521.65      505.75     28.76 o 
   9   8  11      229.54      245.72     32.20 o 
  -9   9  11      444.49      430.28     45.39 o 
  -8   9  11      157.00      131.08     30.52 o 
  -7   9  11     1759.57     1816.66     89.02 o 
  -6   9  11      183.56      182.05     21.72 o 
  -5   9  11      129.01      136.02     19.35 o 
  -4   9  11     2017.13     2022.96     89.95 o 
  -3   9  11     2229.62     2245.17     76.35 o 
  -2   9  11      284.01      261.55     22.30 o 
  -1   9  11     1727.72     1632.70     59.33 o 
   0   9  11     4739.99     4712.66    136.82 o 
   1   9  11     1869.59     1786.23     84.58 o 
   2   9  11      282.21      261.03     18.54 o 
   3   9  11     2361.36     2364.93     65.51 o 
   4   9  11     2294.65     2305.29     75.01 o 
   5   9  11       66.61       70.39     16.93 o 
   6   9  11      206.99      187.51     24.53 o 
   7   9  11     1869.57     1839.03     60.24 o 
   8   9  11      130.60      100.83     24.04 o 
   9   9  11      434.24      394.00     38.23 o 
  -8  10  11     1923.88     2069.02    144.76 o 
  -7  10  11      530.48      549.46     47.72 o 
  -6  10  11     2109.52     2204.54    163.17 o 
  -5  10  11     1514.80     1555.37    119.31 o 
  -4  10  11      950.77      942.26     59.53 o 
  -3  10  11     1648.16     1612.18     59.04 o 
  -2  10  11      341.54      338.51     25.53 o 
  -1  10  11     3647.37     3586.21    105.92 o 
   0  10  11     1344.78     1316.97     51.11 o 
   1  10  11     3282.71     3193.97    103.49 o 
   2  10  11      244.02      248.73     22.62 o 
   3  10  11     1598.15     1548.81     49.99 o 
   4  10  11     1006.33     1066.82     46.21 o 
   5  10  11     1832.58     1853.67     66.64 o 
   6  10  11     2209.93     2039.99     65.91 o 
   7  10  11      574.76      559.37     36.80 o 
   8  10  11     2134.39     2168.82     94.20 o 
  -7  11  11     2282.40     2541.02    116.13 o 
  -6  11  11       66.11       32.35     25.65 o 
  -5  11  11      950.69      933.12     60.30 o 
  -4  11  11     1937.54     1972.38     94.75 o 
  -3  11  11      601.04      574.27     48.46 o 
  -2  11  11     1313.93     1253.32     67.22 o 
  -1  11  11      709.53      779.99     53.04 o 
   0  11  11     4927.45     5184.43    151.97 o 
   1  11  11      784.99      821.79     38.18 o 
   2  11  11     1212.04     1137.64     47.82 o 
   3  11  11      540.93      545.55     31.78 o 
   4  11  11     2037.36     1952.98     71.03 o 
   5  11  11     1025.90      914.41     62.99 o 
   6  11  11       73.80       81.76     19.84 o 
   7  11  11     2375.09     2493.69     88.14 o 
  -6  12  11     2795.66     2954.14    127.79 o 
  -5  12  11      887.67      902.44     63.54 o 
  -4  12  11       84.14      105.04     29.26 o 
  -3  12  11      170.57      135.68     29.98 o 
  -2  12  11     1770.64     1929.96     92.61 o 
  -1  12  11     2516.86     2520.15    105.87 o 
   0  12  11      235.63      221.45     35.88 o 
   1  12  11     2137.43     2058.07     99.84 o 
   2  12  11     1703.28     1872.23     89.60 o 
   3  12  11      198.70      154.19     28.93 o 
   4  12  11       85.21      117.17     25.01 o 
   5  12  11      984.52      964.70     47.06 o 
   6  12  11     2865.15     2792.23     96.78 o 
  -4  13  11      486.84      493.24     50.49 o 
  -3  13  11      992.25      996.74    103.67 o 
  -2  13  11      119.80      157.05     33.33 o 
  -1  13  11      667.74      697.14     55.93 o 
   0  13  11     2506.45     2483.97    112.44 o 
   1  13  11      582.58      701.71     53.50 o 
   2  13  11      151.35      145.29     31.29 o 
   3  13  11      870.22      838.40     79.74 o 
   4  13  11      452.18      460.06     76.06 o 
   0   0  12     1197.61     1175.91     66.86 o 
   1   0  12      594.82      659.00     26.62 o 
   2   0  12       75.48       77.53     10.75 o 
   3   0  12     6382.47     6260.18    167.98 o 
   4   0  12      390.57      380.19     21.32 o 
   5   0  12      173.96      235.23     18.06 o 
   6   0  12     2541.08     2338.04     72.90 o 
   7   0  12    10232.47    10243.34    469.26 o 
   8   0  12      588.70      576.63     50.91 o 
   9   0  12      528.54      541.32     35.01 o 
  10   0  12      698.67      723.67     42.45 o 
  11   0  12      245.46      207.47     27.42 o 
 -11   1  12      412.01      401.05     35.11 o 
 -10   1  12      172.82      238.48     25.74 o 
  -9   1  12      599.89      648.42     37.23 o 
  -8   1  12      962.63      836.19     43.76 o 
  -7   1  12     1847.76     1893.70     63.79 o 
  -6   1  12     5537.61     5306.62    148.81 o 
  -5   1  12     2836.24     2812.12     83.56 o 
  -4   1  12     6542.13     6622.34    179.78 o 
  -3   1  12      689.88      765.08     30.41 o 
  -2   1  12     1030.55     1069.99     34.88 o 
  -1   1  12     4478.39     4401.35    119.34 o 
   0   1  12      178.91      154.11     13.52 o 
   1   1  12     4337.89     4240.69    145.31 o 
   2   1  12      684.07      777.44     31.93 o 
   3   1  12      695.29      748.47     30.05 o 
   4   1  12     6557.51     6715.04    178.83 o 
   5   1  12     2642.55     2767.17     82.47 o 
   6   1  12     5647.59     5435.26    181.73 o 
   7   1  12     1949.82     2007.61     76.71 o 
   8   1  12     1013.17      936.46     44.95 o 
   9   1  12      485.86      527.53     36.06 o 
  10   1  12      154.22      216.89     26.61 o 
  11   1  12      397.41      418.29     35.28 o 
 -11   2  12     1598.82     1609.29     67.71 o 
 -10   2  12      617.64      534.59     37.04 o 
  -9   2  12      363.92      423.19     30.67 o 
  -8   2  12     1220.95     1134.00     43.03 o 
  -7   2  12     9493.44     9681.62    262.74 o 
  -6   2  12     3331.50     3355.31     97.65 o 
  -5   2  12      709.41      738.78     31.63 o 
  -4   2  12     1809.02     1950.14     57.59 o 
  -3   2  12     2712.96     2811.09     81.86 o 
  -2   2  12     3021.57     2991.39     89.50 o 
  -1   2  12     1002.78      938.10     34.56 o 
   0   2  12      582.34      494.43     22.79 o 
   1   2  12      982.40      956.48     41.71 o 
   2   2  12     3201.15     3266.26     88.65 o 
   3   2  12     2599.76     2724.59     79.80 o 
   4   2  12     1492.06     1560.33     54.18 o 
   5   2  12      685.88      727.82     37.07 o 
   6   2  12     3107.37     3171.62    131.27 o 
   7   2  12     9786.58    10084.04    322.48 o 
   8   2  12      892.56      879.29     47.56 o 
   9   2  12      268.71      305.10     34.35 o 
  10   2  12      633.49      622.34     38.86 o 
  11   2  12     1313.29     1217.13     64.08 o 
 -11   3  12      449.41      658.19     61.95 o 
 -10   3  12       84.34      102.80     20.33 o 
  -9   3  12     2718.54     2759.23     93.14 o 
  -8   3  12      528.34      509.37     45.09 o 
  -7   3  12      252.46      275.24     22.01 o 
  -6   3  12     1365.43     1358.74     66.21 o 
  -5   3  12     5872.50     5729.32    158.16 o 
  -4   3  12       30.29       30.37     10.19 o 
  -3   3  12      164.14      297.57     21.04 o 
  -2   3  12     6298.89     6700.93    178.69 o 
  -1   3  12     3491.63     3474.84     96.18 o 
   0   3  12      729.96      731.66     29.34 o 
   1   3  12     3202.22     3251.50     95.31 o 
   2   3  12     6348.44     6593.26    175.47 o 
   3   3  12      210.60      357.56     19.27 o 
   4   3  12       49.20       40.49     11.92 o 
   5   3  12     5816.45     5725.28    192.14 o 
   6   3  12     1492.62     1440.08     58.76 o 
   7   3  12      273.49      338.42     26.89 o 
   8   3  12      350.99      315.43     28.54 o 
   9   3  12     3034.93     3013.60    109.90 o 
  10   3  12       69.49       74.95     20.60 o 
  11   3  12      400.02      468.98     37.37 o 
 -11   4  12      121.42      111.64     34.35 o 
 -10   4  12     1946.46     1943.49     91.24 o 
  -9   4  12      809.02      829.05     68.70 o 
  -8   4  12     4084.15     4046.38    158.64 o 
  -7   4  12      944.72      906.32     39.02 o 
  -6   4  12     3128.75     3171.76     89.90 o 
  -5   4  12      847.84      911.40     35.95 o 
  -4   4  12     3726.86     3739.39    105.42 o 
  -3   4  12     4350.07     4519.94    125.96 o 
  -2   4  12     5423.58     5574.51    153.22 o 
  -1   4  12     5011.08     5209.48    142.82 o 
   0   4  12       61.29       57.50     10.02 o 
   1   4  12     5027.29     5228.61    142.99 o 
   2   4  12     5532.52     5654.78    153.07 o 
   3   4  12     4231.11     4478.65    152.24 o 
   4   4  12     3532.78     3505.66    126.00 o 
   5   4  12      769.80      856.06     41.85 o 
   6   4  12     2604.25     2598.40    105.18 o 
   7   4  12      928.20      978.88     46.63 o 
   8   4  12     4537.83     4558.96    153.73 o 
   9   4  12      659.49      629.25     40.18 o 
  10   4  12     1985.12     2005.86     83.59 o 
  11   4  12       76.67       73.35     21.57 o 
 -10   5  12      344.13      437.20     49.38 o 
  -9   5  12     1851.51     1812.85     86.36 o 
  -8   5  12     1366.76     1501.02     73.99 o 
  -7   5  12        6.74        7.47     18.27 o 
  -6   5  12      162.55      150.21     23.96 o 
  -5   5  12     3181.27     3360.25    125.21 o 
  -4   5  12     1318.21     1403.10     64.54 o 
  -3   5  12     1441.67     1417.16     48.71 o 
  -2   5  12     6931.93     6820.12    183.30 o 
  -1   5  12     1436.38     1457.54     47.72 o 
   0   5  12     6905.93     7078.40    190.10 o 
   1   5  12     1318.53     1378.78     47.48 o 
   2   5  12     6887.51     6755.68    183.27 o 
   3   5  12     1484.52     1466.06     49.49 o 
   4   5  12     1599.71     1645.77     61.14 o 
   5   5  12     3224.60     3277.21    117.55 o 
   6   5  12      197.52      188.24     21.24 o 
   7   5  12       51.47       36.80     15.54 o 
   8   5  12     1383.99     1531.09     65.69 o 
   9   5  12     1995.51     1876.19     78.04 o 
  10   5  12      357.80      399.94     35.06 o 
 -10   6  12      954.39      949.71     59.73 o 
  -9   6  12     1713.65     1651.54     83.40 o 
  -8   6  12      320.69      350.33     36.88 o 
  -7   6  12      279.11      299.50     33.16 o 
  -6   6  12     2576.98     2414.67    100.50 o 
  -5   6  12     1672.15     1575.61     74.99 o 
  -4   6  12     2363.20     2232.80     70.02 o 
  -3   6  12     1035.66     1180.56     48.27 o 
  -2   6  12      171.21      165.37     19.60 o 
  -1   6  12     3563.20     3788.27    108.93 o 
   0   6  12      299.31      351.24     17.26 o 
   1   6  12     3569.16     3652.10    106.38 o 
   2   6  12      237.30      227.40     17.53 o 
   3   6  12     1341.28     1508.11     48.35 o 
   4   6  12     2175.08     1942.17     65.96 o 
   5   6  12     1753.06     1813.50     68.75 o 
   6   6  12     2610.66     2438.61     76.68 o 
   7   6  12      333.16      335.30     23.90 o 
   8   6  12      287.48      309.37     25.62 o 
   9   6  12     1772.48     1813.35     64.37 o 
  10   6  12      865.83      921.69     44.20 o 
  -9   7  12      257.08      268.01     34.56 o 
  -8   7  12     1064.12     1024.08     71.16 o 
  -7   7  12     1074.14     1137.56     62.41 o 
  -6   7  12      126.45      120.61     18.89 o 
  -5   7  12     1742.34     1806.59     64.13 o 
  -4   7  12     3635.66     3544.97    103.96 o 
  -3   7  12      311.10      271.13     51.53 o 
  -2   7  12     3657.56     3621.45    103.60 o 
  -1   7  12       78.74       74.54     13.69 o 
   0   7  12     1572.48     1687.00     57.51 o 
   1   7  12      108.82      130.24     15.04 o 
   2   7  12     3271.16     3222.23    100.71 o 
   3   7  12      135.84      133.15     15.06 o 
   4   7  12     3297.21     3249.43     86.72 o 
   5   7  12     1865.47     1788.12     53.30 o 
   6   7  12      166.70      173.65     17.03 o 
   7   7  12     1134.77     1178.64     46.70 o 
   8   7  12      955.68      938.01     58.87 o 
   9   7  12      196.66      192.90     23.26 o 
  -9   8  12      946.81     1012.41     59.21 o 
  -8   8  12      349.72      395.51     38.19 o 
  -7   8  12     1174.99     1209.73     51.68 o 
  -6   8  12     1059.43      985.91     43.95 o 
  -5   8  12     1379.54     1439.87     56.85 o 
  -4   8  12      382.51      354.85     25.76 o 
  -3   8  12     2675.26     2755.61     81.26 o 
  -2   8  12     3984.21     3903.52    123.04 o 
  -1   8  12      182.22      193.22     50.30 o 
   0   8  12      229.24      231.60     20.64 o 
   1   8  12      337.24      325.29     26.79 o 
   2   8  12     4550.15     4527.29    124.09 o 
   3   8  12     2094.21     2197.25     66.01 o 
   4   8  12      371.39      348.06     26.12 o 
   5   8  12     1603.31     1611.35     58.59 o 
   6   8  12     1049.01      928.28     43.86 o 
   7   8  12     1278.37     1222.49     43.70 o 
   8   8  12      222.76      235.08     21.85 o 
   9   8  12      744.39      843.28     42.60 o 
  -8   9  12      627.70      604.86     50.37 o 
  -7   9  12      868.72      824.72     43.40 o 
  -6   9  12      312.41      303.15     27.18 o 
  -5   9  12      146.69      150.87     20.20 o 
  -4   9  12     1301.07     1246.24     66.75 o 
  -3   9  12     1793.39     1851.45     64.48 o 
  -2   9  12      172.97      165.45     19.07 o 
  -1   9  12     4320.76     4064.46    120.51 o 
   0   9  12     1443.53     1618.00     57.93 o 
   1   9  12     4092.18     3970.91    119.54 o 
   2   9  12      178.95      166.58     16.19 o 
   3   9  12     1629.76     1738.92     53.85 o 
   4   9  12     1321.00     1316.07     52.34 o 
   5   9  12      133.52      129.10     20.46 o 
   6   9  12      393.33      398.05     30.32 o 
   7   9  12      981.80      882.73     38.91 o 
   8   9  12      548.44      476.77     40.51 o 
  -7  10  12      369.47      251.33     36.53 o 
  -6  10  12      469.62      492.76     46.70 o 
  -5  10  12      716.73      701.48     51.74 o 
  -4  10  12      276.20      329.04     27.47 o 
  -3  10  12      350.36      371.69     28.61 o 
  -2  10  12     7320.36     7372.20    206.38 o 
  -1  10  12      643.42      506.60     30.85 o 
   0  10  12      101.15       79.74     16.19 o 
   1  10  12      650.77      544.70     30.97 o 
   2  10  12     7402.47     7258.50    204.59 o 
   3  10  12      507.80      496.02     25.90 o 
   4  10  12      256.15      328.68     28.36 o 
   5  10  12      690.41      678.44     39.33 o 
   6  10  12      461.23      424.37     33.25 o 
   7  10  12      356.50      283.92     28.61 o 
  -6  11  12      230.17      202.93     35.20 o 
  -5  11  12      100.06      112.45     29.42 o 
  -4  11  12      841.47      932.30     57.87 o 
  -3  11  12     4430.39     4258.30    171.67 o 
  -2  11  12       89.38      148.57     38.03 o 
  -1  11  12     3118.19     3086.67    100.21 o 
   0  11  12       21.76       51.92     16.61 o 
   1  11  12     3175.76     3156.16     99.45 o 
   2  11  12      128.04      168.39     20.48 o 
   3  11  12     4606.89     4594.49    134.41 o 
   4  11  12      732.41      751.08     41.13 o 
   5  11  12       97.67       89.86     20.55 o 
   6  11  12      246.18      242.05     26.86 o 
  -5  12  12      868.78      911.61     63.07 o 
  -4  12  12      353.13      381.97     44.30 o 
  -3  12  12      624.62      705.94     53.54 o 
  -2  12  12     1598.75     1485.36     79.44 o 
  -1  12  12      937.71     1074.23     65.40 o 
   0  12  12        9.60       48.74     25.49 o 
   1  12  12      899.24     1022.85     62.32 o 
   2  12  12     1662.77     1580.44     79.05 o 
   3  12  12      578.43      658.53     36.86 o 
   4  12  12      385.04      459.84     40.09 o 
   5  12  12      909.88      818.76     44.51 o 
  -3  13  12     1436.95     1393.82     77.18 o 
  -2  13  12      802.08      692.59     58.58 o 
  -1  13  12      289.58      310.65     42.02 o 
   0  13  12     2865.81     2815.46    144.15 o 
   1  13  12      335.55      292.41     38.07 o 
   2  13  12      752.29      769.90     56.11 o 
   3  13  12     1174.05     1060.59    116.55 o 
   1   0  13     1735.60     1909.83     58.82 o 
   2   0  13    18966.82    19020.89    487.26 o 
   3   0  13       22.27       49.84     16.23 o 
   4   0  13     5307.32     5538.10    151.81 o 
   5   0  13      662.77      701.29     31.12 o 
   6   0  13      388.90      405.79     24.84 o 
   7   0  13       94.13       59.03     15.92 o 
   8   0  13        0.52       -2.92     13.18 o 
   9   0  13     1790.69     1840.32     76.21 o 
  10   0  13     1647.42     1688.98     73.44 o 
  11   0  13     1407.79     1159.02     59.30 o 
 -11   1  13     1798.54     2000.87     83.06 o 
 -10   1  13       89.74      132.17     22.52 o 
  -9   1  13       62.17       34.41     16.49 o 
  -8   1  13      908.87      838.21     43.83 o 
  -7   1  13      466.60      462.16     27.20 o 
  -6   1  13      851.67      898.28     37.22 o 
  -5   1  13      431.14      445.96     24.74 o 
  -4   1  13       29.25       62.37     11.69 o 
  -3   1  13    10600.33    10273.15    265.37 o 
  -2   1  13     6149.13     6163.16    170.22 o 
  -1   1  13     3382.21     3487.66    100.05 o 
   0   1  13      228.41      234.43     16.69 o 
   1   1  13     3515.53     3592.64     99.52 o 
   2   1  13     6596.80     6495.78    169.74 o 
   3   1  13    10331.97     9892.29    263.79 o 
   4   1  13        7.74       26.36     10.13 o 
   5   1  13      440.13      437.23     24.47 o 
   6   1  13      826.81      929.97     43.99 o 
   7   1  13      384.40      342.95     27.67 o 
   8   1  13      897.55      837.10     43.75 o 
   9   1  13       75.22       40.12     16.65 o 
  10   1  13       67.32      111.74     21.64 o 
  11   1  13     1746.91     1825.57     81.76 o 
 -11   2  13      638.34      549.87     38.34 o 
 -10   2  13     2869.94     2838.07    108.94 o 
  -9   2  13       33.72       64.81     18.25 o 
  -8   2  13     1568.49     1590.91     58.79 o 
  -7   2  13     1342.50     1304.49     52.86 o 
  -6   2  13      722.05      728.80     33.26 o 
  -5   2  13      129.30      125.36     15.26 o 
  -4   2  13     3613.22     3621.73    102.50 o 
  -3   2  13     1137.07     1206.26     40.52 o 
  -2   2  13     3047.22     2784.04     88.32 o 
  -1   2  13     4134.14     4256.38    117.04 o 
   0   2  13    10031.44    10040.33    263.13 o 
   1   2  13     3959.21     4085.20    141.40 o 
   2   2  13     3549.32     3363.38     88.65 o 
   3   2  13      861.46      951.68     37.48 o 
   4   2  13     3431.25     3422.05     99.99 o 
   5   2  13      203.97      190.78     19.73 o 
   6   2  13      687.17      750.24     39.21 o 
   7   2  13     1324.76     1280.51     57.41 o 
   8   2  13     1710.78     1727.87     79.74 o 
   9   2  13       60.39       87.82     20.26 o 
  10   2  13     2805.01     2831.11    109.85 o 
  11   2  13      652.27      579.95     41.72 o 
 -11   3  13     1103.93     1177.13     93.24 o 
 -10   3  13     1154.20     1165.48     83.42 o 
  -9   3  13      537.05      482.44     30.33 o 
  -8   3  13      433.45      494.75     30.06 o 
  -7   3  13     2988.76     3067.14     91.63 o 
  -6   3  13      541.37      588.75     30.97 o 
  -5   3  13     2123.56     2009.71     66.55 o 
  -4   3  13     2439.82     2619.05     79.89 o 
  -3   3  13     3389.74     3263.26     96.21 o 
  -2   3  13     3358.47     3362.20     95.87 o 
  -1   3  13     8473.64     8659.12    231.96 o 
   0   3  13     3350.05     3366.64     96.68 o 
   1   3  13     8570.02     8861.27    231.85 o 
   2   3  13     3279.70     3252.45     93.01 o 
   3   3  13     3565.06     3331.03     94.07 o 
   4   3  13     2569.25     2601.46     94.77 o 
   5   3  13     2219.55     2154.33     79.80 o 
   6   3  13      518.01      534.68     33.32 o 
   7   3  13     2725.73     2761.73    107.99 o 
   8   3  13      473.35      513.84     34.00 o 
   9   3  13      467.41      486.09     61.34 o 
  10   3  13     1202.18     1104.87     56.64 o 
  11   3  13     1320.36     1487.37     68.08 o 
 -10   4  13     1692.49     1854.47     89.41 o 
  -9   4  13     1351.27     1315.45     71.18 o 
  -8   4  13     1789.99     1830.10     85.30 o 
  -7   4  13      535.35      464.73     28.26 o 
  -6   4  13      425.34      440.42     26.42 o 
  -5   4  13     3247.05     3249.19     96.20 o 
  -4   4  13     4590.16     4764.96    133.07 o 
  -3   4  13     1009.28     1043.26     38.30 o 
  -2   4  13     1948.26     1959.76     63.50 o 
  -1   4  13     2733.41     2872.58     82.12 o 
   0   4  13     4492.09     4355.53    122.25 o 
   1   4  13     2529.21     2632.10     81.57 o 
   2   4  13     2022.58     2076.24     63.95 o 
   3   4  13      912.06      929.84     43.58 o 
   4   4  13     4460.55     4611.90    160.05 o 
   5   4  13     3191.99     3149.29    114.51 o 
   6   4  13      589.97      599.74     32.96 o 
   7   4  13      538.88      533.81     34.27 o 
   8   4  13     2033.27     1877.61     76.95 o 
   9   4  13     1568.71     1396.67     63.08 o 
  10   4  13     1849.87     1871.13     80.16 o 
 -10   5  13      944.08      906.55     62.09 o 
  -9   5  13     1212.87     1228.51     68.43 o 
  -8   5  13     3387.55     3372.72    129.52 o 
  -7   5  13     1526.61     1497.93     71.76 o 
  -6   5  13     3885.14     3951.27    144.06 o 
  -5   5  13     3852.30     3687.54    141.82 o 
  -4   5  13     4488.12     4378.42    161.93 o 
  -3   5  13     2626.65     2583.25     80.85 o 
  -2   5  13      307.18      346.46     28.60 o 
  -1   5  13     2439.98     2382.05     76.91 o 
   0   5  13     7294.53     7242.17    195.15 o 
   1   5  13     2714.79     2757.72     78.41 o 
   2   5  13      332.61      364.02     24.93 o 
   3   5  13     2813.57     2774.97     81.74 o 
   4   5  13     4616.15     4657.47    155.49 o 
   5   5  13     4213.90     3976.51    135.55 o 
   6   5  13     3756.44     3670.95    134.24 o 
   7   5  13     1487.28     1442.26     63.52 o 
   8   5  13     3161.52     3113.03    119.26 o 
   9   5  13     1150.50     1226.56     59.30 o 
  10   5  13     1184.30     1126.72     55.44 o 
 -10   6  13     1309.52     1294.26     76.37 o 
  -9   6  13     2909.22     2912.35    123.12 o 
  -8   6  13     2066.75     1940.83     91.36 o 
  -7   6  13       73.04       80.83     23.03 o 
  -6   6  13     1470.01     1666.76     77.81 o 
  -5   6  13     5526.97     5419.33    196.36 o 
  -4   6  13     1227.67     1250.65     63.79 o 
  -3   6  13      188.20      233.96     26.83 o 
  -2   6  13     1498.23     1497.74     66.17 o 
  -1   6  13     4227.98     4117.47    148.29 o 
   0   6  13       45.64       46.16     23.31 o 
   1   6  13     4208.71     4118.50    117.62 o 
   2   6  13     1390.54     1404.00     49.68 o 
   3   6  13      181.89      183.41     17.58 o 
   4   6  13     1480.65     1412.53     49.50 o 
   5   6  13     5883.45     5653.90    156.65 o 
   6   6  13     1432.89     1679.36     68.97 o 
   7   6  13       78.26       60.51     16.90 o 
   8   6  13     2194.48     2050.62     82.38 o 
   9   6  13     3122.59     2947.42    112.75 o 
  10   6  13     1230.33     1174.73     60.56 o 
  -9   7  13     1448.25     1555.85     85.57 o 
  -8   7  13     1489.98     1478.32     72.40 o 
  -7   7  13      136.98      137.83     27.22 o 
  -6   7  13      810.28      903.98     55.71 o 
  -5   7  13      971.57      912.59     54.81 o 
  -4   7  13     1529.66     1599.06     60.39 o 
  -3   7  13      680.63      646.34     33.32 o 
  -2   7  13     2111.45     2181.84     72.34 o 
  -1   7  13       80.76       97.01     15.58 o 
   0   7  13     1749.43     1994.35     70.16 o 
   1   7  13      119.27      146.14     16.61 o 
   2   7  13     2162.80     2218.57     90.73 o 
   3   7  13      649.72      645.89     40.73 o 
   4   7  13     1734.57     1738.53     58.29 o 
   5   7  13     1071.41     1017.51     41.50 o 
   6   7  13      974.33     1070.01     43.00 o 
   7   7  13       89.70       76.41     16.36 o 
   8   7  13     1173.39     1230.03     51.18 o 
   9   7  13     1598.53     1785.73     74.81 o 
  -9   8  13     2854.20     3034.06    127.32 o 
  -8   8  13     1286.77     1250.06     72.13 o 
  -7   8  13      958.84      970.09     57.16 o 
  -6   8  13     1675.19     1788.74     65.47 o 
  -5   8  13     1473.36     1646.77     62.38 o 
  -4   8  13     1459.33     1346.81     56.19 o 
  -3   8  13      693.26      647.33     34.25 o 
  -2   8  13      463.52      494.43     30.11 o 
  -1   8  13     1371.19     1169.83     49.23 o 
   0   8  13     1158.47     1224.14     47.48 o 
   1   8  13     1607.61     1468.52     50.93 o 
   2   8  13      610.77      682.10     32.09 o 
   3   8  13      688.41      684.09     98.76 o 
   4   8  13     1468.42     1373.35     65.43 o 
   5   8  13     1706.62     1711.38     62.55 o 
   6   8  13     1630.00     1681.44     64.90 o 
   7   8  13      893.79      885.34     44.08 o 
   8   8  13     1449.74     1431.78     48.78 o 
   9   8  13     2731.40     2919.14     95.91 o 
  -8   9  13     1489.02     1494.88    133.72 o 
  -7   9  13     2037.75     1971.97     73.52 o 
  -6   9  13     1085.32     1157.36     49.20 o 
  -5   9  13     1241.39     1352.75     54.14 o 
  -4   9  13      549.68      530.90     42.43 o 
  -3   9  13     1492.43     1432.85     56.95 o 
  -2   9  13     1570.24     1711.64     61.12 o 
  -1   9  13      511.77      478.18     30.31 o 
   0   9  13      124.56      175.34     19.57 o 
   1   9  13      546.44      562.99     31.12 o 
   2   9  13     1439.21     1580.85     58.39 o 
   3   9  13     1364.29     1374.01     52.97 o 
   4   9  13      491.90      438.28     38.82 o 
   5   9  13     1256.45     1283.20     54.04 o 
   6   9  13      983.95     1002.59     48.12 o 
   7   9  13     2207.09     2063.99     74.78 o 
   8   9  13     1301.48     1258.86     67.13 o 
  -7  10  13     2460.74     2574.08    112.60 o 
  -6  10  13     2493.58     2654.70    115.01 o 
  -5  10  13      476.98      503.48     45.98 o 
  -4  10  13     2540.84     2499.99     90.01 o 
  -3  10  13     1886.06     1870.24     64.55 o 
  -2  10  13      466.06      419.29     29.28 o 
  -1  10  13      124.28      111.77     21.80 o 
   0  10  13      465.04      512.61     31.47 o 
   1  10  13       92.04       95.23     17.76 o 
   2  10  13      503.08      470.10     29.46 o 
   3  10  13     1598.52     1566.60     52.66 o 
   4  10  13     2548.20     2405.30     83.52 o 
   5  10  13      527.86      538.47     35.10 o 
   6  10  13     2349.63     2308.81     95.87 o 
   7  10  13     2406.57     2309.84     84.44 o 
  -6  11  13     2056.39     2125.04    168.99 o 
  -5  11  13        1.32        6.57     23.96 o 
  -4  11  13       88.53       96.00     28.17 o 
  -3  11  13     1686.58     1822.50    108.88 o 
  -2  11  13      602.48      565.23     47.87 o 
  -1  11  13       86.06       51.47     16.61 o 
   0  11  13        9.06       17.40     15.35 o 
   1  11  13       59.65       50.84     16.86 o 
   2  11  13      464.80      496.89     32.73 o 
   3  11  13     1765.60     1948.82     72.00 o 
   4  11  13       55.66       81.64     20.42 o 
   5  11  13        0.30        4.47     17.16 o 
   6  11  13     2177.09     2145.04    118.69 o 
  -4  12  13      794.42      752.61     67.17 o 
  -3  12  13      252.92      256.62     38.12 o 
  -2  12  13      418.08      493.68     48.08 o 
  -1  12  13     1013.96     1114.97     64.07 o 
   0  12  13      523.30      510.01     47.41 o 
   1  12  13      782.49      901.62     60.30 o 
   2  12  13      510.03      530.68     44.48 o 
   3  12  13      327.54      292.39     34.25 o 
   4  12  13      910.62      957.55     96.31 o 
  -2  13  13      663.84      640.62     53.95 o 
  -1  13  13      122.55       89.08     30.75 o 
   0  13  13      349.45      384.82     43.19 o 
   1  13  13      166.97      160.58     32.79 o 
   2  13  13      699.15      650.03     53.22 o 
   0   0  14     2604.19     2346.30    120.23 o 
   1   0  14     1015.38     1172.67     41.20 o 
   2   0  14     2108.52     2163.44     66.76 o 
   3   0  14      123.75       89.52     13.43 o 
   4   0  14      177.87      273.86     19.58 o 
   5   0  14      493.52      500.01     26.42 o 
   6   0  14     7767.26     7454.51    248.07 o 
   7   0  14       14.55       36.26     15.01 o 
   8   0  14     7589.49     7340.80    247.18 o 
   9   0  14        0.46        7.76     15.79 o 
  10   0  14      253.83      240.04     27.42 o 
 -10   1  14      630.35      700.21     41.40 o 
  -9   1  14     1471.45     1569.34     67.27 o 
  -8   1  14     1158.88     1217.18     53.46 o 
  -7   1  14     8083.91     8412.56    272.36 o 
  -6   1  14      956.95      959.50     41.80 o 
  -5   1  14     1165.92     1165.39     44.47 o 
  -4   1  14     1207.35     1226.89     46.16 o 
  -3   1  14     4644.29     4604.39    124.84 o 
  -2   1  14     2253.22     2292.82     71.17 o 
  -1   1  14      845.17      770.22     30.85 o 
   0   1  14      543.11      508.44     25.09 o 
   1   1  14      741.39      710.17     29.81 o 
   2   1  14     2250.96     2377.86     70.80 o 
   3   1  14     4328.79     4222.33    122.77 o 
   4   1  14     1320.06     1370.57     46.84 o 
   5   1  14     1262.49     1239.61     52.87 o 
   6   1  14     1166.10     1267.23     52.00 o 
   7   1  14     7703.29     7980.89    272.16 o 
   8   1  14      902.58      962.92     50.85 o 
   9   1  14     1472.87     1442.99     67.08 o 
  10   1  14      509.89      510.36     38.73 o 
 -10   2  14      419.93      358.12     31.83 o 
  -9   2  14      780.05      847.33     46.31 o 
  -8   2  14     2290.12     2212.10    107.96 o 
  -7   2  14      373.76      378.20     25.50 o 
  -6   2  14     4840.41     4826.88    133.75 o 
  -5   2  14     4211.79     4133.35    151.26 o 
  -4   2  14     1747.80     2015.72     63.92 o 
  -3   2  14     1765.20     1806.41     61.11 o 
  -2   2  14     1487.96     1480.67     48.95 o 
  -1   2  14      421.51      395.12     22.49 o 
   0   2  14      294.89      261.36     18.03 o 
   1   2  14      442.79      375.91     24.28 o 
   2   2  14     1322.20     1358.43     47.08 o 
   3   2  14     1897.78     1998.11     60.88 o 
   4   2  14     1651.07     1867.53     74.38 o 
   5   2  14     4597.31     4473.03    150.07 o 
   6   2  14     4731.29     4394.33    160.25 o 
   7   2  14      264.48      261.47     27.09 o 
   8   2  14     2412.72     2238.25     88.43 o 
   9   2  14      602.50      694.39     42.88 o 
  10   2  14      428.67      398.26     34.02 o 
 -10   3  14     2000.71     2024.87    124.52 o 
  -9   3  14      671.57      721.21     42.94 o 
  -8   3  14     1093.49     1123.09     44.25 o 
  -7   3  14     2790.26     3101.84    109.26 o 
  -6   3  14     3811.96     3782.57    111.70 o 
  -5   3  14       38.55       35.29     12.09 o 
  -4   3  14     3261.07     3351.52     95.33 o 
  -3   3  14      601.85      616.29     28.55 o 
  -2   3  14     3293.98     3220.40     99.65 o 
  -1   3  14     3642.53     3337.65     95.53 o 
   0   3  14      354.11      345.25     20.96 o 
   1   3  14     3443.25     3185.65     94.91 o 
   2   3  14     3775.22     3677.16     98.44 o 
   3   3  14      582.40      579.19     32.31 o 
   4   3  14     2967.80     2934.97    125.44 o 
   5   3  14       29.51       21.78     13.01 o 
   6   3  14     3696.09     3733.31    133.80 o 
   7   3  14     2777.44     3078.50    114.26 o 
   8   3  14      865.31      830.32     48.14 o 
   9   3  14      688.36      717.74     42.84 o 
  10   3  14     2096.81     2010.76     85.19 o 
 -10   4  14      231.03      196.90     38.64 o 
  -9   4  14     3735.05     3849.94    157.48 o 
  -8   4  14      251.53      294.11     39.56 o 
  -7   4  14     3481.07     3438.17    131.42 o 
  -6   4  14     1675.33     1747.86     58.65 o 
  -5   4  14    12904.13    12697.45    333.45 o 
  -4   4  14      105.55       73.51     13.34 o 
  -3   4  14       81.94       67.55     12.62 o 
  -2   4  14      252.86      254.53     18.98 o 
  -1   4  14      610.19      588.24     27.85 o 
   0   4  14    11229.79    11302.57    297.13 o 
   1   4  14      647.96      619.97     28.34 o 
   2   4  14      263.00      239.82     18.93 o 
   3   4  14       83.30       79.71     14.75 o 
   4   4  14      128.37      128.20     17.56 o 
   5   4  14    12719.33    12518.99    408.37 o 
   6   4  14     1461.49     1517.29     67.23 o 
   7   4  14     3341.00     3286.69    122.73 o 
   8   4  14      289.30      298.44     31.59 o 
   9   4  14     4304.46     4412.62    151.99 o 
  10   4  14      164.19      133.41     26.99 o 
 -10   5  14     2025.35     2032.79     96.53 o 
  -9   5  14      329.22      352.55     40.16 o 
  -8   5  14      832.64      903.37     74.22 o 
  -7   5  14      716.49      770.16     51.52 o 
  -6   5  14     2251.31     2338.72     98.07 o 
  -5   5  14      458.71      478.68     38.83 o 
  -4   5  14     4240.75     4151.77    150.47 o 
  -3   5  14     1880.00     1916.82     84.71 o 
  -2   5  14      637.80      585.79     29.09 o 
  -1   5  14     3311.47     3181.13     91.91 o 
   0   5  14     2208.88     2292.58     71.48 o 
   1   5  14     3114.87     2972.58     91.04 o 
   2   5  14      801.23      770.60     31.51 o 
   3   5  14     2161.62     2088.41     66.31 o 
   4   5  14     4220.79     4026.42    141.83 o 
   5   5  14      537.16      578.42     34.05 o 
   6   5  14     2312.62     2257.37     88.70 o 
   7   5  14      741.74      829.68     44.18 o 
   8   5  14      864.59      855.84     51.83 o 
   9   5  14      345.24      406.53     33.97 o 
  10   5  14     2106.25     2093.38     88.23 o 
  -9   6  14     1175.62     1237.05     69.99 o 
  -8   6  14        0.05        4.35     20.98 o 
  -7   6  14      299.75      276.27     33.69 o 
  -6   6  14      423.53      467.09     38.26 o 
  -5   6  14     1600.62     1584.81     79.35 o 
  -4   6  14     2494.28     2418.15    104.63 o 
  -3   6  14      921.28     1006.22     53.89 o 
  -2   6  14      120.10      120.21     21.64 o 
  -1   6  14      289.88      281.54     35.88 o 
   0   6  14     5842.64     5728.56    199.05 o 
   1   6  14      369.90      371.71     24.87 o 
   2   6  14      128.13      134.84     15.55 o 
   3   6  14      966.97     1006.20     40.40 o 
   4   6  14     2829.99     2761.36     83.23 o 
   5   6  14     1862.36     1944.29     63.56 o 
   6   6  14      363.40      349.56     29.46 o 
   7   6  14      302.15      263.76     26.85 o 
   8   6  14        3.89       -1.24     15.54 o 
   9   6  14     1277.30     1254.90     60.93 o 
  -9   7  14      924.60     1013.84     62.41 o 
  -8   7  14      297.81      365.07     40.21 o 
  -7   7  14      815.03      832.76     54.05 o 
  -6   7  14       80.52       73.23     23.20 o 
  -5   7  14      340.41      344.90     34.33 o 
  -4   7  14      995.44     1006.13     58.57 o 
  -3   7  14     4226.09     4223.78    154.88 o 
  -2   7  14      149.55      119.40     22.33 o 
  -1   7  14     4523.96     4171.19    215.92 o 
   0   7  14       96.32      223.57     37.11 o 
   1   7  14     4751.72     4619.56    207.03 o 
   2   7  14      266.97      252.71     27.96 o 
   3   7  14     4128.03     4128.63    152.89 o 
   4   7  14     1218.94     1211.35     59.47 o 
   5   7  14      338.37      386.97     25.85 o 
   6   7  14      122.59       95.79     17.25 o 
   7   7  14      835.10      825.87     39.87 o 
   8   7  14      263.80      311.31     31.01 o 
   9   7  14      851.97      986.96     53.78 o 
  -8   8  14       84.83      132.88     29.35 o 
  -7   8  14       70.58       56.04     24.06 o 
  -6   8  14      570.44      581.53     45.48 o 
  -5   8  14      153.59      140.05     26.83 o 
  -4   8  14     3031.44     2878.47     95.49 o 
  -3   8  14     3662.12     3759.19    117.52 o 
  -2   8  14      295.37      303.43     31.18 o 
  -1   8  14      941.35     1102.95     44.12 o 
   0   8  14     6011.78     6099.48    173.47 o 
   1   8  14      866.01      971.99     45.03 o 
   2   8  14      229.26      254.78     30.00 o 
   3   8  14     3931.91     4031.02    146.02 o 
   4   8  14     3227.69     3134.76    118.91 o 
   5   8  14      204.85      200.96     33.43 o 
   6   8  14      573.08      552.10     42.35 o 
   7   8  14       60.64       67.96     23.03 o 
   8   8  14       68.25       85.69     24.52 o 
  -7   9  14      548.97      589.22     47.42 o 
  -6   9  14      393.30      429.17     32.40 o 
  -5   9  14      142.39      160.42     22.44 o 
  -4   9  14     1876.75     1950.41     70.13 o 
  -3   9  14     1616.47     1612.40     59.94 o 
  -2   9  14     6342.67     6214.16    175.74 o 
  -1   9  14      592.31      544.26     32.21 o 
   0   9  14      157.99      251.84     23.42 o 
   1   9  14      660.46      611.14     32.38 o 
   2   9  14     6019.22     5948.90    173.37 o 
   3   9  14     1381.22     1493.70     80.05 o 
   4   9  14     1972.68     1891.59     86.52 o 
   5   9  14      222.86      222.61     30.16 o 
   6   9  14      450.61      512.77     40.37 o 
   7   9  14      586.68      605.07     38.76 o 
  -6  10  14      212.67      232.60     37.43 o 
  -5  10  14      440.90      412.37     32.21 o 
  -4  10  14     1235.51     1224.98     52.13 o 
  -3  10  14     5423.47     5544.22    168.32 o 
  -2  10  14      864.77      820.65     41.24 o 
  -1  10  14     3159.26     3435.58    105.18 o 
   0  10  14       96.78      105.79     18.96 o 
   1  10  14     2986.38     3148.57    124.07 o 
   2  10  14      903.28      906.36     41.31 o 
   3  10  14     5525.00     5980.51    167.74 o 
   4  10  14     1159.76     1168.44     64.40 o 
   5  10  14      521.09      469.80     40.09 o 
   6  10  14      221.99      196.18     25.97 o 
  -5  11  14        7.36       21.33     25.09 o 
  -4  11  14      607.31      612.91     51.91 o 
  -3  11  14      842.68      853.16     57.19 o 
  -2  11  14     7178.08     7490.53    214.17 o 
  -1  11  14      510.71      529.91     33.97 o 
   0  11  14        6.80       13.94     15.95 o 
   1  11  14      484.81      547.10     33.84 o 
   2  11  14     6945.26     7492.41    212.59 o 
   3  11  14      825.83      823.19     54.43 o 
   4  11  14      749.32      746.53     51.44 o 
   5  11  14        9.84       10.25     18.78 o 
  -3  12  14     2831.99     3042.91    135.88 o 
  -2  12  14      434.81      407.66     44.39 o 
  -1  12  14     1779.59     1934.53     94.47 o 
   0  12  14      529.14      602.74     53.06 o 
   1  12  14     1839.71     1886.89     92.03 o 
   2  12  14      454.79      480.13     32.72 o 
   3  12  14     3051.57     3416.50    133.83 o 
   1   0  15     2378.60     2337.08     71.46 o 
   2   0  15    15156.48    14574.02    378.16 o 
   4   0  15      104.47      103.18     14.89 o 
   5   0  15      445.95      503.53     27.34 o 
   6   0  15       96.09       91.09     17.37 o 
   7   0  15        2.00        0.00     14.67 o 
   8   0  15       10.89        1.26     15.60 o 
   9   0  15      177.72      137.06     22.96 o 
  10   0  15      694.71      827.98     48.05 o 
 -10   1  15      250.86      270.92     29.15 o 
  -9   1  15      406.78      394.15     36.80 o 
  -8   1  15      276.79      291.71     27.42 o 
  -7   1  15      589.80      591.74     36.20 o 
  -6   1  15      971.31      905.11     38.41 o 
  -5   1  15      377.63      395.02     24.98 o 
  -4   1  15      523.80      566.62     35.03 o 
  -3   1  15     4172.48     4020.82    120.70 o 
  -2   1  15     1151.69     1258.95     46.95 o 
  -1   1  15     6766.79     6337.45    170.82 o 
   0   1  15     1006.84      980.49     37.56 o 
   1   1  15     6729.78     6220.83    169.63 o 
   2   1  15     1362.56     1492.20     48.17 o 
   3   1  15     4572.00     4502.77    121.11 o 
   4   1  15      468.43      494.88     26.80 o 
   5   1  15      363.95      378.40     38.34 o 
   6   1  15      860.60      759.44     42.48 o 
   7   1  15      516.28      561.57     36.31 o 
   8   1  15      288.37      332.71     29.08 o 
   9   1  15      383.84      360.94     32.05 o 
  10   1  15      165.22      189.97     27.04 o 
 -10   2  15      424.11      478.72     37.73 o 
  -9   2  15      154.75       88.73     20.19 o 
  -8   2  15     1389.20     1462.96     63.29 o 
  -7   2  15       98.06      102.02     19.85 o 
  -6   2  15       66.42       86.80     16.12 o 
  -5   2  15      481.70      446.05     26.33 o 
  -4   2  15     2116.39     2070.91     68.86 o 
  -3   2  15     1234.63     1175.99     45.02 o 
  -2   2  15     8460.13     8258.66    221.69 o 
  -1   2  15     2691.06     2875.63     85.98 o 
   0   2  15     3690.74     3817.12    109.45 o 
   1   2  15     2643.72     2864.01     85.82 o 
   2   2  15     8438.03     8286.18    219.78 o 
   3   2  15     1361.36     1282.35     44.52 o 
   4   2  15     2193.24     2270.32     83.49 o 
   5   2  15      354.83      342.82     27.33 o 
   6   2  15       49.90       72.59     18.71 o 
   7   2  15      137.80      129.71     20.52 o 
   8   2  15     1388.37     1420.80     65.02 o 
   9   2  15      164.48      101.80     22.50 o 
  10   2  15      512.89      613.56     40.16 o 
 -10   3  15      842.36      902.94     71.77 o 
  -9   3  15      455.09      523.24     55.21 o 
  -8   3  15      765.81      700.91     36.65 o 
  -7   3  15     1806.92     2047.43     66.72 o 
  -6   3  15      385.91      438.18     32.29 o 
  -5   3  15     1706.32     1714.05     58.81 o 
  -4   3  15     4850.98     5006.45    145.97 o 
  -3   3  15     6038.98     6096.93    171.06 o 
  -2   3  15      299.26      256.97     19.56 o 
  -1   3  15     1367.29     1242.46     45.99 o 
   0   3  15     6122.46     6149.41    168.51 o 
   1   3  15     1430.54     1322.62     46.13 o 
   2   3  15      269.40      257.79     19.26 o 
   3   3  15     6325.97     6363.49    208.19 o 
   4   3  15     5308.31     5448.44    177.83 o 
   5   3  15     1526.77     1640.91     68.75 o 
   6   3  15      447.64      498.74     32.09 o 
   7   3  15     1460.11     1662.50     75.67 o 
   8   3  15      750.67      706.08     73.00 o 
   9   3  15      506.71      572.24     55.21 o 
  10   3  15      687.80      762.73     47.32 o 
  -9   4  15      227.74      215.90     34.04 o 
  -8   4  15      885.73      938.20     57.48 o 
  -7   4  15      123.68      176.84     28.98 o 
  -6   4  15      684.04      680.27     81.58 o 
  -5   4  15      597.61      567.89     31.71 o 
  -4   4  15     4255.56     4240.32    125.09 o 
  -3   4  15     2325.84     2366.52     79.37 o 
  -2   4  15     2077.09     2075.78     92.39 o 
  -1   4  15     9961.96    10213.96    273.74 o 
   0   4  15      806.66      849.55     34.94 o 
   1   4  15    10195.38    10434.03    273.98 o 
   2   4  15     2164.70     2136.42     67.91 o 
   3   4  15     2618.30     2497.37     90.42 o 
   4   4  15     4418.70     4457.67    150.94 o 
   5   4  15      877.98      828.74     40.34 o 
   6   4  15      427.95      461.56     32.96 o 
   7   4  15      164.06      183.65     24.00 o 
   8   4  15      904.95      894.44     48.87 o 
   9   4  15      161.01      175.50     26.02 o 
  -9   5  15     3210.92     3530.09    148.45 o 
  -8   5  15     1397.19     1526.67     75.88 o 
  -7   5  15      806.51      779.42     53.76 o 
  -6   5  15      544.57      526.34     42.78 o 
  -5   5  15     5162.46     5016.43    177.57 o 
  -4   5  15     2214.48     2382.12    100.33 o 
  -3   5  15     1313.69     1312.08     63.38 o 
  -2   5  15     3590.99     3472.98    104.87 o 
  -1   5  15      322.93      302.87     21.51 o 
   0   5  15     8137.45     8246.04    222.44 o 
   1   5  15      400.78      390.10     22.98 o 
   2   5  15     3766.67     3660.92    105.80 o 
   3   5  15     1288.84     1328.73     67.07 o 
   4   5  15     2332.66     2470.14     78.44 o 
   5   5  15     4831.09     4715.04    167.43 o 
   6   5  15      514.54      554.56     36.00 o 
   7   5  15      997.93     1063.89     50.26 o 
   8   5  15     1270.36     1345.66     65.06 o 
   9   5  15     3399.66     3783.38    137.28 o 
  -9   6  15     1841.44     1934.13     94.47 o 
  -8   6  15      514.83      445.31     56.13 o 
  -7   6  15      216.53      241.38     36.50 o 
  -6   6  15      636.91      675.88     48.28 o 
  -5   6  15     1983.45     2174.57     96.99 o 
  -4   6  15     4971.69     4842.84    179.41 o 
  -3   6  15     1618.46     1864.94     78.83 o 
  -2   6  15      808.66      825.12     49.38 o 
  -1   6  15     3349.79     3275.60    173.29 o 
   0   6  15     1456.81     1338.38     63.97 o 
   1   6  15     2967.71     2865.04    116.75 o 
   2   6  15      860.89      893.06     37.15 o 
   3   6  15     1381.81     1624.75     58.85 o 
   4   6  15     4951.68     5038.65    142.69 o 
   5   6  15     2176.42     2372.33     76.03 o 
   6   6  15      678.47      710.64     39.90 o 
   7   6  15      136.29      130.69     22.11 o 
   8   6  15      619.26      580.63     37.30 o 
   9   6  15     1930.58     1981.89     84.12 o 
  -8   7  15     1127.10     1346.14     72.85 o 
  -7   7  15      247.75      226.91     33.69 o 
  -6   7  15     1050.35     1047.16     61.83 o 
  -5   7  15     5271.76     5165.99    191.69 o 
  -4   7  15      250.11      321.06     33.14 o 
  -3   7  15      228.42      229.19     28.98 o 
  -2   7  15     1152.48     1130.38     64.71 o 
  -1   7  15        7.84        6.53     16.16 o 
   0   7  15      161.95      253.75     35.58 o 
   1   7  15       37.37       53.44     20.55 o 
   2   7  15      908.35      981.64     54.86 o 
   3   7  15      277.23      254.75     29.71 o 
   4   7  15      288.59      296.36     32.45 o 
   5   7  15     5349.56     5336.31    152.06 o 
   6   7  15     1187.24     1125.92     46.67 o 
   7   7  15      270.94      271.60     25.67 o 
   8   7  15     1066.44     1255.93     61.81 o 
  -8   8  15     1272.43     1147.42     67.51 o 
  -7   8  15     2247.62     2294.95    106.43 o 
  -6   8  15      985.62      966.88     60.92 o 
  -5   8  15      435.46      516.48     42.64 o 
  -4   8  15     2051.03     2073.25     90.34 o 
  -3   8  15      826.16      821.17     53.22 o 
  -2   8  15      565.31      539.25     40.96 o 
  -1   8  15     4601.70     4642.76    166.18 o 
   0   8  15        6.84        9.31     16.95 o 
   1   8  15     4361.42     4337.26    164.71 o 
   2   8  15      485.33      485.51     39.85 o 
   3   8  15     1046.09     1109.80     56.28 o 
   4   8  15     1929.16     1931.70    108.88 o 
   5   8  15      615.75      619.95     45.51 o 
   6   8  15     1174.91     1190.24     62.27 o 
   7   8  15     2275.85     2263.95     99.55 o 
   8   8  15     1201.60     1148.61     62.92 o 
  -7   9  15      272.44      299.97     37.56 o 
  -6   9  15     3558.84     3629.86    161.63 o 
  -5   9  15     1510.05     1606.30     81.94 o 
  -4   9  15     1215.42     1211.37     51.72 o 
  -3   9  15      176.41      239.35     24.59 o 
  -2   9  15     3429.79     3340.75    105.92 o 
  -1   9  15      738.05      669.30     36.81 o 
   0   9  15      278.17      363.22     27.35 o 
   1   9  15      912.57      870.54    120.54 o 
   2   9  15     3379.84     3347.62    132.22 o 
   3   9  15      152.62      213.74     29.98 o 
   4   9  15     1222.20     1154.85     64.07 o 
   5   9  15     1637.50     1761.15    131.88 o 
   6   9  15     3772.02     3799.92    222.05 o 
   7   9  15      215.11      179.33     31.75 o 
  -6  10  15      116.66      131.16     32.58 o 
  -5  10  15      625.19      596.35     36.53 o 
  -4  10  15      811.71      829.25     42.68 o 
  -3  10  15     1813.19     1754.79     67.31 o 
  -2  10  15       65.91       83.77     19.56 o 
  -1  10  15      941.81      976.22     44.34 o 
   0  10  15     2127.24     2076.62     73.39 o 
   1  10  15      869.21      884.46     43.95 o 
   2  10  15       69.06       92.23     19.16 o 
   3  10  15     1832.05     1803.01     85.57 o 
   4  10  15      837.76      856.00     54.24 o 
   5  10  15      585.67      512.13     44.03 o 
   6  10  15       79.11       83.10     25.37 o 
  -4  11  15     1069.74     1000.87     66.20 o 
  -3  11  15      452.19      436.69     44.10 o 
  -2  11  15      845.99      773.44     42.19 o 
  -1  11  15     1340.88     1329.94     56.02 o 
   0  11  15        8.32       -4.42     15.59 o 
   1  11  15     1306.99     1344.31     65.72 o 
   2  11  15      806.52      840.72     41.98 o 
   3  11  15      400.82      396.43     41.41 o 
   4  11  15     1140.68     1042.32     61.76 o 
  -2  12  15      473.16      496.54     49.69 o 
  -1  12  15      384.04      477.31     46.54 o 
   0  12  15     1687.91     1835.54     91.51 o 
   1  12  15      348.97      449.27     45.98 o 
   2  12  15      430.66      445.93     33.41 o 
   0   0  16      609.60      693.51     38.78 o 
   1   0  16      362.60      379.92     23.15 o 
   2   0  16     4220.60     4510.68    127.72 o 
   3   0  16      285.96      286.29     21.87 o 
   4   0  16       26.39       22.70     11.95 o 
   5   0  16       33.52       29.80     13.10 o 
   6   0  16      984.25      868.83     44.52 o 
   7   0  16     5504.15     5637.68    194.70 o 
   8   0  16      270.88      309.79     29.84 o 
   9   0  16       65.11       70.68     20.81 o 
  10   0  16        0.31       -6.62     17.53 o 
 -10   1  16     2667.30     3047.84    117.98 o 
  -9   1  16      626.09      596.72     37.90 o 
  -8   1  16     3179.27     3317.39    121.57 o 
  -7   1  16     1123.30     1282.43     60.61 o 
  -6   1  16     2404.64     2436.87     80.38 o 
  -5   1  16      841.03      968.64     39.61 o 
  -4   1  16      714.11      658.42     31.14 o 
  -3   1  16     1471.04     1511.31     52.84 o 
  -2   1  16     2086.70     2101.61     68.14 o 
  -1   1  16     3974.58     3683.29    114.00 o 
   0   1  16      460.21      400.26     23.42 o 
   1   1  16     4573.33     4352.49    115.21 o 
   2   1  16     2007.41     2158.23     67.58 o 
   3   1  16     1399.78     1479.98     52.05 o 
   4   1  16      578.09      553.73     29.52 o 
   5   1  16      638.31      784.55     43.51 o 
   6   1  16     2519.60     2569.92    133.11 o 
   7   1  16     1304.37     1445.72     62.19 o 
   8   1  16     3188.54     3188.08    121.82 o 
   9   1  16      486.57      503.47     63.49 o 
  -9   2  16      881.70      962.18     50.65 o 
  -8   2  16     1070.58     1100.32     52.58 o 
  -7   2  16     1211.85     1202.03     49.21 o 
  -6   2  16     3775.02     3462.90    105.29 o 
  -5   2  16      293.72      293.52     22.49 o 
  -4   2  16      266.37      245.21     20.77 o 
  -3   2  16     3997.45     3933.90    117.21 o 
  -2   2  16     3532.17     3591.67    103.69 o 
  -1   2  16     2692.63     2706.58     87.31 o 
   0   2  16     2284.00     2200.60     69.71 o 
   1   2  16     3043.56     3093.83     76.71 o 
   2   2  16     3375.25     3433.07    101.29 o 
   3   2  16     4223.75     4171.22    116.52 o 
   4   2  16      160.00      180.55     21.88 o 
   5   2  16      232.05      233.49     25.15 o 
   6   2  16     3645.36     3442.56    125.99 o 
   7   2  16     1257.35     1226.24     57.32 o 
   8   2  16      904.44      915.51     51.39 o 
   9   2  16      962.85     1020.21     53.90 o 
  -9   3  16     3841.56     3918.47    212.24 o 
  -8   3  16       80.61       83.24     26.01 o 
  -7   3  16     3042.73     3096.64    100.32 o 
  -6   3  16      337.77      259.39     23.72 o 
  -5   3  16     2737.97     2799.30     84.07 o 
  -4   3  16      923.22      898.49     39.86 o 
  -3   3  16      485.50      495.21     26.19 o 
  -2   3  16      124.85      107.65     15.29 o 
  -1   3  16     3282.76     3135.31     95.69 o 
   0   3  16      132.04      156.76     26.97 o 
   1   3  16     3452.64     3290.55     96.24 o 
   2   3  16      194.77      189.89     15.82 o 
   3   3  16      325.74      326.46     26.67 o 
   4   3  16     1078.64     1131.54     48.80 o 
   5   3  16     2327.03     2374.94     97.80 o 
   6   3  16      366.06      319.56     27.95 o 
   7   3  16     3548.21     3413.55    121.41 o 
   8   3  16       86.89       68.47     19.94 o 
   9   3  16     4060.05     4045.19    147.65 o 
  -9   4  16      339.39      352.10     50.91 o 
  -8   4  16     2062.66     2049.38     96.12 o 
  -7   4  16      112.66      142.15     28.59 o 
  -6   4  16     6751.52     6997.55    234.86 o 
  -5   4  16      509.36      561.13     43.53 o 
  -4   4  16      762.73      858.80     37.83 o 
  -3   4  16     1642.73     1541.93     52.89 o 
  -2   4  16     5288.21     5402.28    153.94 o 
  -1   4  16       71.93       65.52     13.63 o 
   0   4  16     1630.34     1663.69     57.14 o 
   1   4  16      127.72      114.09     15.18 o 
   2   4  16     5573.63     5573.76    154.16 o 
   3   4  16     1448.57     1330.11     51.32 o 
   4   4  16      808.54      847.09     42.93 o 
   5   4  16      571.35      601.42     36.00 o 
   6   4  16     6494.89     6368.91    225.11 o 
   7   4  16      137.56      136.80     22.69 o 
   8   4  16     2230.35     2115.81     86.72 o 
   9   4  16      279.28      317.47     33.36 o 
  -9   5  16     1830.45     1978.23     96.04 o 
  -8   5  16      611.50      640.28     69.62 o 
  -7   5  16     2502.27     2499.28    111.13 o 
  -6   5  16      464.82      451.48     49.99 o 
  -5   5  16     2239.43     2356.29    117.47 o 
  -4   5  16     3153.93     3259.63    126.01 o 
  -3   5  16     1192.71     1237.71     63.82 o 
  -2   5  16      171.78      154.74     24.38 o 
  -1   5  16     2532.74     2447.02     81.10 o 
   0   5  16      495.74      457.83     26.13 o 
   1   5  16     2877.24     2800.11     82.68 o 
   2   5  16      118.23      111.86     15.78 o 
   3   5  16     1282.53     1388.09     68.98 o 
   4   5  16     3163.43     3184.73     98.54 o 
   5   5  16     2135.67     2304.03     90.65 o 
   6   5  16      568.18      561.21     35.35 o 
   7   5  16     2546.44     2717.37    102.77 o 
   8   5  16      620.54      692.93     42.93 o 
   9   5  16     1962.39     2095.56     88.23 o 
  -8   6  16      262.08      237.13     35.39 o 
  -7   6  16     1203.18     1127.47     63.75 o 
  -6   6  16      759.18      744.52     53.78 o 
  -5   6  16     1134.40     1246.65     67.34 o 
  -4   6  16      258.08      246.04     30.19 o 
  -3   6  16     1410.26     1390.05     67.65 o 
  -2   6  16     1160.69     1326.75     66.17 o 
  -1   6  16     1547.37     1640.60     76.34 o 
   0   6  16     4905.42     4499.71    163.89 o 
   1   6  16     1695.18     1763.73     77.52 o 
   2   6  16     1256.08     1377.71     66.01 o 
   3   6  16     1428.81     1350.33     51.29 o 
   4   6  16      193.39      181.32     20.14 o 
   5   6  16     1279.38     1384.43     52.57 o 
   6   6  16      831.63      838.52     44.44 o 
   7   6  16     1027.19      895.84     50.06 o 
   8   6  16      290.66      283.78     30.76 o 
  -8   7  16     1339.78     1600.89     81.28 o 
  -7   7  16      545.32      519.89     45.12 o 
  -6   7  16      691.91      662.30     50.68 o 
  -5   7  16      112.82      133.30     27.85 o 
  -4   7  16     2337.11     2411.17    106.25 o 
  -3   7  16     1170.21     1094.90     60.23 o 
  -2   7  16     1691.94     1723.19     75.15 o 
  -1   7  16     1556.29     1415.19    120.84 o 
   0   7  16     3359.61     3099.69    159.79 o 
   1   7  16     1497.35     1417.54     69.26 o 
   2   7  16     1466.92     1346.56     71.15 o 
   3   7  16     1146.36     1111.58     60.17 o 
   4   7  16     2623.89     2660.35    106.72 o 
   5   7  16      186.30      159.33     28.12 o 
   6   7  16      858.69      874.46     51.63 o 
   7   7  16      478.49      466.83     31.65 o 
   8   7  16     1166.38     1248.57     55.02 o 
  -7   8  16     1105.52      924.01     62.37 o 
  -6   8  16      896.64      926.47     58.75 o 
  -5   8  16     1321.42     1285.59     68.88 o 
  -4   8  16      368.72      378.21     37.06 o 
  -3   8  16     2691.42     2764.40    112.88 o 
  -2   8  16       17.93       19.03     27.60 o 
  -1   8  16     1873.30     1915.87     89.44 o 
   0   8  16     1316.55     1250.55     64.97 o 
   1   8  16     2173.59     2162.13     91.08 o 
   2   8  16       60.09      122.41     25.46 o 
   3   8  16     2525.59     2567.17    109.92 o 
   4   8  16      325.49      317.21     35.75 o 
   5   8  16     1205.66     1255.83     67.34 o 
   6   8  16      785.99      871.99     56.33 o 
   7   8  16     1091.27      985.95     59.82 o 
  -6   9  16      839.58      879.10    110.41 o 
  -5   9  16     1916.61     1990.15     91.51 o 
  -4   9  16     2673.74     2607.54    109.02 o 
  -3   9  16      456.01      473.95     41.24 o 
  -2   9  16     1954.83     1748.53     83.71 o 
  -1   9  16     1468.30     1317.24     68.69 o 
   0   9  16     1185.60     1082.76     85.57 o 
   1   9  16     1480.58     1376.93     70.16 o 
   2   9  16     2004.93     1805.36     84.27 o 
   3   9  16      363.80      418.45     39.37 o 
   4   9  16     2345.12     2317.83    104.94 o 
   5   9  16     1831.49     1792.46     87.84 o 
   6   9  16      927.86      868.38     55.36 o 
  -5  10  16      826.63      836.12     55.94 o 
  -4  10  16      113.24      116.40     27.91 o 
  -3  10  16     2720.53     3011.33    100.06 o 
  -2  10  16     2101.86     1986.58     98.23 o 
  -1  10  16     1265.56     1343.38     61.02 o 
   0  10  16        6.80       28.21     22.08 o 
   1  10  16     1294.02     1291.55     70.54 o 
   2  10  16     1792.04     1749.20    134.64 o 
   3  10  16     2762.97     3016.92    125.27 o 
   4  10  16       96.34      114.22     27.63 o 
   5  10  16      729.09      725.00     54.53 o 
  -3  11  16      397.11      414.57     45.23 o 
  -2  11  16     1738.57     1928.83     72.10 o 
  -1  11  16     1075.82     1034.70     49.24 o 
   0  11  16       20.82       28.10     18.63 o 
   1  11  16     1096.51     1088.61     49.37 o 
   2  11  16     1724.64     1781.89     89.04 o 
   3  11  16      368.76      367.57     41.27 o 
   1   0  17      188.30      261.02     40.13 o 
   2   0  17      112.18      148.55     16.93 o 
   3   0  17     1004.67      949.60     39.65 o 
   4   0  17     2696.25     2728.72     85.39 o 
   5   0  17      365.53      404.69     30.09 o 
   6   0  17     1587.99     1549.78     66.73 o 
   7   0  17      114.33      110.78     21.82 o 
   8   0  17     2854.20     3079.85    162.55 o 
   9   0  17      802.08      673.68     43.32 o 
  -9   1  17     2346.19     2420.15     96.85 o 
  -8   1  17      551.02      603.21     39.36 o 
  -7   1  17      234.18      247.47     27.42 o 
  -6   1  17      903.03      931.74     48.00 o 
  -5   1  17     5162.99     5222.48    146.99 o 
  -4   1  17      535.17      521.22     30.09 o 
  -3   1  17      189.11      190.57     18.78 o 
  -2   1  17      564.51      706.15     32.64 o 
  -1   1  17      911.61      996.58     39.00 o 
   0   1  17       71.77       99.69     15.09 o 
   1   1  17      837.29      855.61     36.93 o 
   3   1  17      101.28      111.30     15.91 o 
   4   1  17      607.22      601.21     35.97 o 
   5   1  17     4935.14     4946.15    176.95 o 
   6   1  17      976.01     1009.57     49.93 o 
   7   1  17      274.59      271.88     28.29 o 
   8   1  17      599.52      578.29     51.22 o 
   9   1  17     2351.13     2373.61     96.88 o 
  -9   2  17      203.16      154.43     24.62 o 
  -8   2  17     1353.26     1381.53     62.30 o 
  -7   2  17     1055.15     1014.63     50.22 o 
  -6   2  17     1581.79     1647.41     61.49 o 
  -5   2  17      292.01      342.12     25.36 o 
  -4   2  17     3367.26     3184.17     95.48 o 
  -3   2  17     1002.19     1015.15     42.58 o 
  -2   2  17      788.18      814.85     35.94 o 
  -1   2  17      523.15      465.83     27.50 o 
   0   2  17     1164.21     1080.68     42.03 o 
   1   2  17      740.01      691.21     27.17 o 
   2   2  17      812.97      821.42     34.99 o 
   3   2  17     1075.56     1154.21     50.96 o 
   4   2  17     3004.29     2957.46    113.20 o 
   5   2  17      299.47      326.37     29.28 o 
   6   2  17     1725.94     1781.49     73.24 o 
   7   2  17      937.45      926.10     50.29 o 
   8   2  17     1226.32     1249.54     61.52 o 
   9   2  17      175.18      154.56     26.29 o 
  -9   3  17     1248.32     1201.67     87.10 o 
  -8   3  17     2475.10     2556.70    139.86 o 
  -7   3  17     1883.18     1834.93     67.96 o 
  -6   3  17     2682.41     2806.68     91.80 o 
  -5   3  17     3726.02     3712.23    110.78 o 
  -4   3  17     2960.90     2875.56     86.44 o 
  -3   3  17     2331.84     2393.73     77.71 o 
  -2   3  17       25.53       29.97     12.91 o 
  -1   3  17     2079.20     1920.14     64.06 o 
   0   3  17        5.10       12.58     11.17 o 
   1   3  17     2076.81     1904.88     63.85 o 
   2   3  17       17.72       24.58     12.09 o 
   3   3  17     2452.75     2437.26     91.95 o 
   4   3  17     2581.96     2476.64    100.41 o 
   5   3  17     3711.13     3541.14    131.64 o 
   6   3  17     2956.22     2995.45    110.16 o 
   7   3  17     2093.97     2000.16     81.10 o 
   8   3  17     2187.93     2255.61     95.17 o 
   9   3  17     1067.92     1117.02     58.44 o 
  -8   4  17      387.33      395.42     53.67 o 
  -7   4  17     2351.72     2163.65     91.67 o 
  -6   4  17      572.97      569.95     50.30 o 
  -5   4  17      845.13      850.85     50.89 o 
  -4   4  17     4463.91     4460.44    130.75 o 
  -3   4  17     1090.24     1215.72     64.21 o 
  -2   4  17     1888.41     1931.83     74.51 o 
  -1   4  17      770.12      793.85     35.80 o 
   0   4  17     1159.87     1204.00     51.50 o 
   1   4  17      803.81      803.49     35.37 o 
   2   4  17     2236.79     2214.99     69.85 o 
   3   4  17      909.78     1017.02     43.79 o 
   4   4  17     4688.48     4489.72    156.80 o 
   5   4  17      683.07      630.51     39.90 o 
   6   4  17      604.98      710.83     41.63 o 
   7   4  17     1866.76     1621.26     75.90 o 
   8   4  17      413.61      415.20     35.77 o 
  -8   5  17      496.48      633.58     52.16 o 
  -7   5  17       92.42       88.05     26.19 o 
  -6   5  17      629.33      622.86     46.18 o 
  -5   5  17       54.13       84.44     25.33 o 
  -4   5  17     1386.40     1249.23     76.06 o 
  -3   5  17     4640.41     4312.99    167.48 o 
  -2   5  17       25.07        4.29     27.30 o 
  -1   5  17     1684.79     1583.47     69.71 o 
   0   5  17      329.86      337.26     24.03 o 
   1   5  17     1474.49     1308.98     50.96 o 
   2   5  17        0.17       -0.55     11.19 o 
   3   5  17     4838.33     4815.94    135.12 o 
   4   5  17     1252.47     1199.16     48.25 o 
   5   5  17       74.42       80.71     18.64 o 
   6   5  17      479.58      468.03     35.13 o 
   7   5  17      137.03      124.00     22.77 o 
   8   5  17      640.42      726.14     44.82 o 
  -8   6  17      353.23      374.03     42.21 o 
  -7   6  17      853.27      843.57     55.93 o 
  -6   6  17      796.84      787.04    100.60 o 
  -5   6  17     1933.30     1962.18     99.07 o 
  -4   6  17     1027.36      957.94     57.90 o 
  -3   6  17     1584.93     1586.20     76.18 o 
  -2   6  17     1367.74     1361.14     66.01 o 
  -1   6  17      145.75       98.63     23.81 o 
   0   6  17      642.77      579.52     42.55 o 
   1   6  17      254.09      186.52     33.12 o 
   2   6  17     1261.43     1134.37     61.90 o 
   3   6  17     1665.92     1569.28     57.82 o 
   4   6  17     1083.57     1128.61     46.01 o 
   5   6  17     1812.77     1841.30     66.63 o 
   6   6  17      771.91      716.31     37.72 o 
   7   6  17      834.54      806.80     46.63 o 
   8   6  17      303.66      310.35     32.50 o 
  -7   7  17      165.29      143.76     31.02 o 
  -6   7  17     1329.56     1351.01     73.03 o 
  -5   7  17      557.98      487.61     44.10 o 
  -4   7  17      774.37      750.92     52.41 o 
  -3   7  17     4710.48     4511.52    161.92 o 
  -2   7  17      572.45      601.32     45.79 o 
  -1   7  17      478.32      470.06     41.04 o 
   0   7  17     1327.15     1350.51     67.72 o 
   1   7  17      763.18      761.65     95.69 o 
   2   7  17      628.99      766.57     47.41 o 
   3   7  17     4205.80     3945.85    157.49 o 
   4   7  17      806.02      849.05     52.73 o 
   5   7  17      633.59      541.76     44.00 o 
   6   7  17     1311.60     1278.55     67.94 o 
   7   7  17      171.30      129.03     27.45 o 
  -6   8  17      812.22      946.26     62.97 o 
  -5   8  17     2557.82     2324.08    106.66 o 
  -4   8  17      666.91      570.35     46.74 o 
  -3   8  17     1048.26     1028.97     60.68 o 
  -2   8  17     2337.03     2387.72    207.33 o 
  -1   8  17     1672.70     1605.87     78.98 o 
   0   8  17       92.85      145.69     28.83 o 
   1   8  17     1671.59     1634.56     78.16 o 
   2   8  17     2009.88     1966.04    141.08 o 
   3   8  17     1076.16     1052.71     60.36 o 
   4   8  17      641.46      591.54     46.96 o 
   5   8  17     2663.95     2579.87    107.57 o 
   6   8  17      995.97     1046.09     61.00 o 
  -5   9  17      160.81      128.92     28.91 o 
  -4   9  17     1664.82     1623.94     83.78 o 
  -3   9  17      299.92      319.77     36.54 o 
  -2   9  17      879.67      784.81     54.80 o 
  -1   9  17       96.01       92.74     24.68 o 
   0   9  17     3350.23     3556.55    141.53 o 
   1   9  17      106.02       67.25     24.27 o 
   2   9  17      937.32      864.92     54.00 o 
   3   9  17      254.37      290.29     41.10 o 
   4   9  17     1902.26     1868.03    108.57 o 
   5   9  17      130.25      104.16     26.74 o 
  -4  10  17      717.33      630.59     50.81 o 
  -3  10  17      279.51      299.88     36.54 o 
  -2  10  17      290.64      273.07     36.04 o 
  -1  10  17     4457.48     4453.59    186.48 o 
   0  10  17        9.68       28.47     21.34 o 
   1  10  17     4395.28     4500.65    172.01 o 
   2  10  17      315.01      327.57     37.70 o 
   3  10  17      246.32      229.81     34.55 o 
   4  10  17      684.81      673.55     53.06 o 
  -1  11  17       27.37       32.75     24.35 o 
   0  11  17     8461.91     8806.93    307.27 o 
   1  11  17       43.08       59.69     32.51 o 
   0   0  18     1644.53     1975.42     81.01 o 
   1   0  18     2483.30     2410.89     76.48 o 
   2   0  18        3.38       15.53     12.17 o 
   3   0  18      503.37      407.20     26.93 o 
   4   0  18     1025.14      942.95     40.83 o 
   5   0  18      105.83      173.26     23.56 o 
   6   0  18      461.69      364.26     30.83 o 
   7   0  18        2.20        8.82     17.18 o 
   8   0  18      648.80      625.48     45.39 o 
  -8   1  18      144.80      145.00     24.27 o 
  -7   1  18      244.93      196.16     25.04 o 
  -6   1  18      464.24      439.08     47.85 o 
  -5   1  18     1191.44     1329.12     62.64 o 
  -4   1  18      154.95      171.42     19.74 o 
  -3   1  18     1252.92     1378.82     50.09 o 
  -2   1  18     1538.37     1514.38     56.22 o 
  -1   1  18     3992.00     3870.69    103.92 o 
   0   1  18     4891.85     5422.85    152.48 o 
   1   1  18     3281.58     3061.73     87.20 o 
   2   1  18     1651.57     1663.43     56.53 o 
   3   1  18     1090.57     1187.94     47.81 o 
   4   1  18      100.34       94.43     18.86 o 
   5   1  18     1313.19     1516.13     63.72 o 
   6   1  18      569.54      549.15     36.31 o 
   7   1  18      243.54      202.30     29.75 o 
   8   1  18      132.65      176.56     25.85 o 
  -8   2  18      453.64      455.98     36.22 o 
  -7   2  18      666.57      700.39     43.21 o 
  -6   2  18      279.86      228.34     23.38 o 
  -5   2  18      859.92      964.31     42.14 o 
  -4   2  18      846.07      774.75     35.39 o 
  -3   2  18     2432.60     2403.06     79.96 o 
  -2   2  18      514.19      496.06     28.36 o 
  -1   2  18     2707.54     2723.06     85.48 o 
   0   2  18     7556.42     7967.17    216.72 o 
   1   2  18     2800.96     2719.64     73.74 o 
   2   2  18      406.86      395.05     25.59 o 
   3   2  18     2648.00     2596.44     95.86 o 
   4   2  18      591.49      564.69     37.74 o 
   5   2  18      805.00      874.17     47.27 o 
   6   2  18      316.95      259.13     27.75 o 
   7   2  18      772.10      785.70     45.29 o 
   8   2  18      432.40      412.96     36.63 o 
  -8   3  18      460.58      511.58     58.27 o 
  -7   3  18     1398.43     1330.95     72.35 o 
  -6   3  18     2286.40     2357.06     77.99 o 
  -5   3  18     1099.56     1149.92     48.23 o 
  -4   3  18     1241.13     1304.01     50.05 o 
  -3   3  18      275.35      312.80     23.99 o 
  -2   3  18     2021.27     1988.71     68.74 o 
  -1   3  18     4460.64     4313.79    119.69 o 
   0   3  18      270.85      294.25     23.11 o 
   1   3  18     3873.35     3827.56    101.75 o 
   2   3  18     2198.83     2121.10     69.46 o 
   3   3  18      285.36      288.95     27.33 o 
   4   3  18     1147.79     1147.68     55.74 o 
   5   3  18     1165.85     1250.92     56.80 o 
   6   3  18     2203.64     2160.56     90.63 o 
   7   3  18     1295.96     1328.44     62.89 o 
   8   3  18      598.89      613.00     41.72 o 
  -8   4  18     1260.75     1197.19     70.40 o 
  -7   4  18      267.76      303.40     39.38 o 
  -6   4  18      872.87      839.16     54.79 o 
  -5   4  18     1137.69     1204.35     79.13 o 
  -4   4  18      447.78      428.72     38.86 o 
  -3   4  18     1839.49     1751.20     63.69 o 
  -2   4  18      579.91      506.59     29.66 o 
  -1   4  18     1521.62     1513.92     57.37 o 
   0   4  18     1688.37     1761.82     61.17 o 
   1   4  18     1866.29     1710.96     58.42 o 
   2   4  18      613.77      556.35     30.36 o 
   3   4  18     2065.51     1939.99     64.88 o 
   4   4  18      504.31      479.66     33.82 o 
   5   4  18     1161.59     1217.07     57.25 o 
   6   4  18      819.47      797.47     45.75 o 
   7   4  18      344.83      401.38     34.48 o 
   8   4  18     1208.39     1193.01     60.71 o 
  -7   5  18     1999.81     2086.86    101.23 o 
  -6   5  18     2699.29     2623.39    115.63 o 
  -5   5  18      199.24      158.76     29.72 o 
  -4   5  18      122.98      146.24     27.45 o 
  -3   5  18      412.25      438.82     39.60 o 
  -2   5  18     3667.47     3395.59    126.98 o 
  -1   5  18     1773.52     1619.89     77.31 o 
   0   5  18     1724.70     1802.47     81.34 o 
   1   5  18     1859.73     1757.31     69.95 o 
   2   5  18     3312.18     3046.85     97.83 o 
   3   5  18      356.73      386.88     26.66 o 
   4   5  18      172.94      206.56     21.44 o 
   5   5  18      259.41      258.69     24.66 o 
   6   5  18     2819.02     2845.25    107.57 o 
   7   5  18     2161.19     2352.45     93.02 o 
  -7   6  18     1176.58     1349.70     85.88 o 
  -6   6  18     2223.49     2360.90    106.35 o 
  -5   6  18      764.45      774.03     54.91 o 
  -4   6  18     2792.80     2566.88    111.51 o 
  -3   6  18     1800.29     1785.00     81.50 o 
  -2   6  18      487.09      436.19     39.94 o 
  -1   6  18     1995.90     1990.74     84.29 o 
   0   6  18      324.88      479.06     39.03 o 
   1   6  18     1561.88     1595.10     79.99 o 
   2   6  18      480.36      444.19     38.36 o 
   3   6  18     1587.79     1586.38     85.88 o 
   4   6  18     2798.67     2754.79    111.40 o 
   5   6  18      746.67      715.93     38.66 o 
   6   6  18     2221.94     2379.09    101.28 o 
   7   6  18     1182.45     1352.00     65.27 o 
  -6   7  18      600.94      544.17     48.18 o 
  -5   7  18      222.35      224.43     55.82 o 
  -4   7  18      697.48      617.84     50.82 o 
  -3   7  18     1698.98     1788.48     81.95 o 
  -2   7  18     2033.33     1898.24     85.02 o 
  -1   7  18      176.10      147.02     27.36 o 
   0   7  18        9.21       15.24     18.90 o 
   1   7  18      143.20      137.89     27.12 o 
   2   7  18     1879.85     1675.98     82.82 o 
   3   7  18     1491.41     1493.91     77.22 o 
   4   7  18      860.16      827.91     51.51 o 
   5   7  18      156.17      168.14     30.07 o 
   6   7  18      614.30      619.99     88.33 o 
  -5   8  18     1906.80     2033.85     96.23 o 
  -4   8  18     1394.94     1452.76     73.29 o 
  -3   8  18       86.31      103.15     27.50 o 
  -2   8  18      266.56      282.17     34.55 o 
  -1   8  18      217.01      203.64     31.25 o 
   0   8  18      463.38      588.34     45.88 o 
   1   8  18      238.69      229.30     31.49 o 
   2   8  18      225.17      251.95     33.46 o 
   3   8  18      101.80      124.29     27.77 o 
   4   8  18     1147.22     1198.83     69.51 o 
   5   8  18     1880.93     1946.87     92.84 o 
  -4   9  18     1854.90     1671.28     87.38 o 
  -3   9  18     1446.67     1248.49     69.76 o 
  -2   9  18      126.30      108.21     26.99 o 
  -1   9  18       17.35       12.11     20.96 o 
   0   9  18       33.78       76.91     25.49 o 
   1   9  18        9.79       -9.68     21.10 o 
   2   9  18      166.08      188.73     31.72 o 
   3   9  18     1418.86     1301.67     89.86 o 
   4   9  18     1955.62     1974.95     90.96 o 
  -2  10  18      558.48      572.75     64.10 o 
  -1  10  18      231.81      217.65     34.65 o 
   0  10  18      170.66      175.46     30.98 o 
   1  10  18      292.91      281.96     35.95 o 
   2  10  18      624.03      624.20     52.75 o 
   1   0  19     2106.95     2049.20     68.32 o 
   2   0  19       35.60       48.94     14.71 o 
   3   0  19     1762.20     1844.49     64.36 o 
   4   0  19      192.28      201.41     21.55 o 
   5   0  19     4003.22     4014.02    145.06 o 
   6   0  19      551.15      529.21     36.56 o 
   7   0  19      117.83       98.14     21.57 o 
   8   0  19      311.06      297.18     32.26 o 
  -8   1  19      623.93      651.07     41.77 o 
  -7   1  19       97.04      115.83     23.06 o 
  -6   1  19      837.40      816.62     46.07 o 
  -5   1  19     1434.82     1408.76     54.86 o 
  -4   1  19     1339.60     1410.55     56.31 o 
  -3   1  19      904.03      977.67     42.04 o 
  -2   1  19      319.07      317.25     24.74 o 
  -1   1  19       33.35       61.37     14.99 o 
   0   1  19      102.93      105.68     16.80 o 
   1   1  19       53.09      110.99     15.25 o 
   2   1  19      340.68      314.63     24.44 o 
   3   1  19      868.57      897.89     40.69 o 
   4   1  19     1642.17     1709.24     68.53 o 
   5   1  19     1478.75     1413.13     64.36 o 
   6   1  19      790.59      823.17     46.59 o 
   7   1  19      111.67      145.38     24.71 o 
   8   1  19      483.07      443.66     38.42 o 
  -8   2  19     1465.48     1615.83     71.61 o 
  -7   2  19     1321.01     1273.35     61.04 o 
  -6   2  19     1445.69     1315.69     63.36 o 
  -5   2  19      644.22      671.50     35.66 o 
  -4   2  19     2003.49     2014.38     70.24 o 
  -3   2  19      283.52      337.06     26.03 o 
  -2   2  19     1595.11     1671.04     60.64 o 
  -1   2  19      729.37      740.15     36.54 o 
   0   2  19     2259.33     2205.32     73.44 o 
   1   2  19      806.30      806.36     32.43 o 
   2   2  19     1614.36     1697.69     52.74 o 
   3   2  19      244.73      268.81     27.54 o 
   4   2  19     2025.44     2023.53     82.62 o 
   5   2  19      659.07      697.52     49.38 o 
   6   2  19     1528.18     1513.01     66.12 o 
   7   2  19     1289.54     1223.77     61.08 o 
   8   2  19     1452.75     1528.84     72.19 o 
  -7   3  19     1951.54     2164.73    127.59 o 
  -6   3  19      524.88      539.43     44.56 o 
  -5   3  19      742.44      668.40     36.39 o 
  -4   3  19      604.55      703.33     36.97 o 
  -3   3  19     4449.66     4352.91    126.18 o 
  -2   3  19      438.70      370.30     26.38 o 
  -1   3  19     2495.99     2566.59     81.97 o 
   0   3  19      425.77      404.22     26.55 o 
   1   3  19     2395.92     2507.32     70.82 o 
   2   3  19      308.51      277.07     24.05 o 
   3   3  19     4188.08     4117.88    125.18 o 
   4   3  19      754.00      841.49     44.44 o 
   5   3  19      671.18      642.70     40.51 o 
   6   3  19      416.77      396.45     34.23 o 
   7   3  19     1981.66     2031.67     87.33 o 
  -7   4  19     1252.34     1310.37     73.82 o 
  -6   4  19      964.55      966.78     58.75 o 
  -5   4  19      127.89      114.26     26.99 o 
  -4   4  19     2883.82     2957.34    121.31 o 
  -3   4  19      321.73      365.51     38.72 o 
  -2   4  19      459.29      476.82     28.74 o 
  -1   4  19     2459.99     2367.66     78.94 o 
   0   4  19     2035.94     1930.55     66.87 o 
   1   4  19     2580.17     2448.85     79.55 o 
   2   4  19      384.69      404.85     27.34 o 
   3   4  19      415.58      473.10     29.55 o 
   4   4  19     2884.76     2956.87     94.43 o 
   5   4  19      103.36      112.98     21.24 o 
   6   4  19      820.64      785.49     46.63 o 
   7   4  19     1271.13     1261.63     63.32 o 
  -7   5  19      742.86      788.46     56.84 o 
  -6   5  19      641.16      631.44     59.19 o 
  -5   5  19       10.13       11.90     21.38 o 
  -4   5  19       26.52       11.80     25.76 o 
  -3   5  19     2300.94     2181.64    101.98 o 
  -2   5  19     3185.53     3195.26    141.08 o 
  -1   5  19      994.29      967.41     56.91 o 
   0   5  19       11.62       19.81     19.60 o 
   1   5  19      973.51      957.47     56.15 o 
   2   5  19     3303.43     3173.60     99.73 o 
   3   5  19     2561.75     2534.84     81.35 o 
   4   5  19       19.07       22.91     14.73 o 
   5   5  19       14.70       20.47     15.69 o 
   6   5  19      427.08      442.63     35.97 o 
   7   5  19      547.00      575.70     41.84 o 
  -6   6  19      957.78     1008.04     64.40 o 
  -5   6  19       63.88      118.94     29.12 o 
  -4   6  19     1330.19     1321.63     95.69 o 
  -3   6  19     2019.44     2077.34     93.40 o 
  -2   6  19     1553.10     1446.80     75.29 o 
  -1   6  19     1706.68     1619.81     81.64 o 
   0   6  19      242.29      224.21     47.85 o 
   1   6  19     1920.82     1868.76     83.86 o 
   2   6  19     1682.78     1586.34     76.18 o 
   3   6  19     1891.73     1973.39     90.69 o 
   4   6  19     1356.62     1390.08     71.29 o 
   5   6  19       91.55       99.68     25.52 o 
   6   6  19     1004.66      978.86     46.28 o 
  -5   7  19      194.18      223.33     34.28 o 
  -4   7  19       79.57       79.46     26.38 o 
  -3   7  19      439.19      513.16     45.16 o 
  -2   7  19     3108.01     3211.43    128.43 o 
  -1   7  19      924.59      871.25     56.28 o 
   0   7  19      966.60     1049.23     61.05 o 
   1   7  19      884.11      852.21     54.21 o 
   2   7  19     2857.98     2986.58    125.85 o 
   3   7  19      666.81      667.82     48.48 o 
   4   7  19      102.95      106.21     33.12 o 
   5   7  19      226.21      269.46     37.72 o 
  -4   8  19     1990.27     1971.17     90.70 o 
  -3   8  19     1048.38     1033.50     61.94 o 
  -2   8  19      854.08      783.77     56.45 o 
  -1   8  19     2335.46     2111.96     96.07 o 
   0   8  19     4252.37     4191.74    163.14 o 
   1   8  19     2235.88     2028.06     95.20 o 
   2   8  19      906.62      870.67     55.82 o 
   3   8  19      869.17      862.08     58.78 o 
   4   8  19     1763.00     1630.37     86.04 o 
  -3   9  19      502.06      441.53     45.33 o 
  -2   9  19      799.22      700.75     59.50 o 
  -1   9  19     2606.14     2750.27    114.52 o 
   0   9  19     2199.27     2196.12    101.10 o 
   1   9  19     2224.74     2341.25    110.83 o 
   2   9  19      654.26      643.49     51.95 o 
   3   9  19      459.09      380.20     42.82 o 
   1   0  20     3655.11     3497.14     92.74 o 
   2   0  20      703.29      733.60     36.28 o 
   3   0  20     1363.12     1442.77     55.47 o 
   4   0  20       30.01       47.43     17.33 o 
   5   0  20     2122.33     2360.52     94.96 o 
   6   0  20     1506.40     1409.67     66.30 o 
   7   0  20       36.13       66.47     21.47 o 
  -7   1  20     1577.12     1721.52     77.75 o 
  -6   1  20      205.92      191.49     25.92 o 
  -5   1  20     1032.34     1069.42     56.45 o 
  -4   1  20     2531.20     2559.51     83.29 o 
  -3   1  20     1333.76     1286.45     51.11 o 
  -2   1  20      144.07      193.88     21.81 o 
  -1   1  20     1166.45     1123.57     48.10 o 
   0   1  20     8690.51     8483.63    200.11 o 
   1   1  20     1006.98     1004.04     38.98 o 
   2   1  20      165.88      224.12     22.22 o 
   3   1  20     1250.19     1267.77     58.98 o 
   4   1  20     2480.49     2402.78     97.34 o 
   5   1  20     1116.21     1261.60     60.42 o 
   6   1  20      214.97      220.80     28.11 o 
   7   1  20     1670.70     1813.08     78.65 o 
  -7   2  20      111.78      131.29     24.02 o 
  -6   2  20     1640.79     1514.23     70.51 o 
  -5   2  20     1942.04     1958.26     69.06 o 
  -4   2  20      202.75      222.06     23.50 o 
  -3   2  20     1126.77     1094.27     45.69 o 
  -2   2  20     3087.30     3109.76     99.07 o 
  -1   2  20     1839.80     1741.83     62.69 o 
   0   2  20     1150.12     1332.87     51.94 o 
   1   2  20     1871.51     1746.46     54.61 o 
   2   2  20     3194.40     3274.13    100.16 o 
   3   2  20     1034.32     1041.70     53.35 o 
   4   2  20      175.22      197.51     27.30 o 
   5   2  20     1702.42     1764.85     79.14 o 
   6   2  20     1798.29     1758.69     86.80 o 
   7   2  20      105.60      134.61     25.93 o 
  -7   3  20      174.42      176.05     41.71 o 
  -6   3  20      841.92      899.03     58.78 o 
  -5   3  20     1047.80     1047.98     61.46 o 
  -4   3  20      721.30      798.64     39.51 o 
  -3   3  20     1543.32     1519.02     57.85 o 
  -2   3  20     1435.50     1476.33     58.19 o 
  -1   3  20     2282.07     2157.69     76.68 o 
   0   3  20      522.28      496.05     30.82 o 
   1   3  20     2737.78     2519.82     78.96 o 
   2   3  20     1607.43     1685.21     59.87 o 
   3   3  20     1608.66     1536.14     58.21 o 
   4   3  20      694.48      772.99     44.46 o 
   5   3  20      946.22      974.71     53.13 o 
   6   3  20      750.24      761.93     47.69 o 
   7   3  20      199.38      219.50     28.84 o 
  -6   4  20      794.66      768.90     57.42 o 
  -5   4  20     2251.66     2222.74    100.87 o 
  -4   4  20      165.30      157.61     32.82 o 
  -3   4  20      957.35      889.10     55.09 o 
  -2   4  20     3733.42     3792.32    143.62 o 
  -1   4  20     3039.13     2984.88     95.72 o 
   0   4  20     1721.14     1720.95     62.57 o 
   1   4  20     3156.05     3072.67     96.09 o 
   2   4  20     3603.51     3544.75    138.94 o 
   3   4  20      847.42      908.12     42.38 o 
   4   4  20      122.58      152.45     21.60 o 
   5   4  20     2297.16     2254.68     91.95 o 
   6   4  20      765.97      818.31     47.27 o 
  -6   5  20     2159.51     2123.19     99.29 o 
  -5   5  20     1392.81     1367.18     72.07 o 
  -4   5  20      474.11      415.55     40.40 o 
  -3   5  20     1600.10     1603.74     78.25 o 
  -2   5  20     1314.37     1355.06     88.64 o 
  -1   5  20     1298.00     1356.82     71.46 o 
   0   5  20       46.81       23.28     19.57 o 
   1   5  20     1190.49     1268.23     68.09 o 
   2   5  20     1189.40     1343.88     69.71 o 
   3   5  20     1469.47     1481.97     58.02 o 
   4   5  20      377.10      392.16     30.01 o 
   5   5  20     1166.29     1136.73     51.45 o 
   6   5  20     1930.47     2050.55     75.26 o 
  -5   6  20      288.40      357.85     42.41 o 
  -4   6  20     1336.13     1388.32     75.08 o 
  -3   6  20     1286.94     1197.80     67.14 o 
  -2   6  20     1146.97     1167.32     63.93 o 
  -1   6  20      185.76      240.11     33.72 o 
   0   6  20     1489.73     1391.44     72.53 o 
   1   6  20      168.58      175.44     30.00 o 
   2   6  20      964.46     1006.84     60.94 o 
   3   6  20     1126.96     1107.73     65.40 o 
   4   6  20     1288.61     1276.29     70.00 o 
   5   6  20      395.17      393.62     41.07 o 
  -4   7  20     1381.18     1352.30     73.64 o 
  -3   7  20     1117.97     1050.15     63.75 o 
  -2   7  20      565.80      578.59     47.17 o 
  -1   7  20      251.22      267.86     35.59 o 
   0   7  20       49.32       55.07     23.41 o 
   1   7  20      181.66      235.24     33.36 o 
   2   7  20      611.12      517.96     45.05 o 
   3   7  20     1176.51     1083.37     63.57 o 
   4   7  20     1259.75     1225.84     71.32 o 
  -3   8  20     1538.12     1515.55     83.91 o 
  -2   8  20      159.22      168.90     31.55 o 
  -1   8  20      337.66      380.57     41.04 o 
   0   8  20      381.20      337.59     39.75 o 
   1   8  20      290.86      337.68     39.93 o 
   2   8  20      133.34       91.86     27.50 o 
   3   8  20     1816.58     1793.66     86.09 o 
   1   0  21      121.73      119.09     17.36 o 
   2   0  21     4058.34     4041.56    121.38 o 
   3   0  21      521.67      531.53     32.90 o 
   4   0  21      160.55      193.26     26.17 o 
   5   0  21      868.53      872.33     49.42 o 
   6   0  21     1228.60     1425.89     67.13 o 
  -6   1  21      623.91      627.79     43.21 o 
  -5   1  21      346.99      318.80     32.31 o 
  -4   1  21     1670.34     1787.52     64.06 o 
  -3   1  21     1132.23     1188.79     49.58 o 
  -2   1  21        3.20       19.28     14.53 o 
  -1   1  21     2706.30     2911.92     94.60 o 
   0   1  21     2104.55     2085.03     62.87 o 
   1   1  21     3039.48     3067.24     83.24 o 
   2   1  21        8.67        9.28     13.20 o 
   3   1  21     1145.02     1138.70     57.03 o 
   4   1  21     1408.87     1535.38     72.87 o 
   5   1  21      406.68      422.40     34.19 o 
   6   1  21      755.29      768.88     45.95 o 
  -6   2  21     1138.36     1168.26     58.76 o 
  -5   2  21     1729.67     1762.00     66.13 o 
  -4   2  21      178.17      173.15     22.17 o 
  -3   2  21     2046.44     2065.25     74.27 o 
  -2   2  21     2108.78     1941.32     84.32 o 
  -1   2  21     1844.95     1771.58     63.14 o 
   0   2  21      233.10      266.51     22.35 o 
   1   2  21     1739.95     1678.97     55.09 o 
   2   2  21     2174.80     2050.55     81.53 o 
   3   2  21     2205.06     2209.51     87.61 o 
   4   2  21      166.93      159.82     24.91 o 
   5   2  21     1714.26     1740.24     76.77 o 
   6   2  21     1187.11     1163.92     59.50 o 
  -6   3  21       64.36       55.38     42.33 o 
  -5   3  21      185.31      191.51     46.31 o 
  -4   3  21     2712.01     2858.04    119.32 o 
  -3   3  21      664.72      704.01     37.77 o 
  -2   3  21      291.03      280.86     25.22 o 
  -1   3  21      392.66      390.85     38.00 o 
   0   3  21    12116.28    11602.05    312.11 o 
   1   3  21      358.66      370.24     28.31 o 
   2   3  21      328.66      282.30     26.18 o 
   3   3  21      703.97      708.33     37.16 o 
   4   3  21     2810.65     2867.83    111.47 o 
   5   3  21      191.10      213.53     27.76 o 
   6   3  21      124.69      164.59     26.17 o 
  -5   4  21     1278.35     1269.29     71.01 o 
  -4   4  21      362.39      388.81     41.50 o 
  -3   4  21     2109.32     2075.65     92.37 o 
  -2   4  21      180.37      169.99     29.14 o 
  -1   4  21     2185.41     2192.78     91.07 o 
   0   4  21      337.89      337.83     27.26 o 
   1   4  21     1848.07     1744.16     67.57 o 
   2   4  21      115.40      120.34     19.88 o 
   3   4  21     1964.65     1844.62     69.09 o 
   4   4  21      314.16      336.73     28.81 o 
   5   4  21     1198.42     1165.51     52.05 o 
  -5   5  21     2982.20     2918.25    128.30 o 
  -4   5  21     1023.02     1089.11    101.83 o 
  -3   5  21       31.20       17.41     23.41 o 
  -2   5  21      533.39      570.41     48.18 o 
  -1   5  21      185.08      179.10     30.52 o 
   0   5  21      633.23      738.40     51.64 o 
   1   5  21      236.07      217.57     36.19 o 
   2   5  21      636.57      637.06     51.83 o 
   3   5  21       63.29       54.23     23.48 o 
   4   5  21     1020.61     1093.78     49.40 o 
   5   5  21     3073.80     3098.62    100.99 o 
  -4   6  21      304.95      305.39     39.29 o 
  -3   6  21     1019.09     1116.80     66.77 o 
  -2   6  21      960.72      925.52     58.51 o 
  -1   6  21      807.64      772.76     53.64 o 
   0   6  21      482.20      460.45     42.20 o 
   1   6  21      759.59      657.33     51.50 o 
   2   6  21      865.59      878.36     56.59 o 
   3   6  21     1126.81     1127.07     65.12 o 
   4   6  21      211.90      181.84     44.17 o 
  -3   7  21      213.10      215.20     34.55 o 
  -2   7  21      404.76      458.65     43.71 o 
  -1   7  21     2179.59     2164.69     98.89 o 
   0   7  21       23.85      138.25     29.35 o 
   1   7  21     2037.38     2030.90     97.42 o 
   2   7  21      377.05      386.57     60.73 o 
   3   7  21      213.85      240.64     54.90 o 
   0   0  22       11.15      123.74     25.19 o 
   1   0  22      411.95      383.63     25.77 o 
   2   0  22      666.64      782.94     39.89 o 
   3   0  22      351.69      291.30     30.79 o 
   4   0  22     2519.38     2570.52    102.55 o 
   5   0  22     1423.25     1409.93     67.42 o 
  -5   1  22     1160.76     1208.98     60.56 o 
  -4   1  22      536.71      582.39     40.08 o 
  -3   1  22     1805.99     1756.28     64.56 o 
  -2   1  22     1272.70     1383.13     55.41 o 
  -1   1  22       22.42       68.60     15.80 o 
   0   1  22      269.72      249.96     22.25 o 
   1   1  22       13.32       74.11     16.19 o 
   2   1  22     1251.64     1350.71     54.43 o 
   3   1  22     1675.28     1573.79     73.09 o 
   4   1  22      630.07      595.45     40.78 o 
   5   1  22     1185.14     1194.01     81.89 o 
  -5   2  22     1533.43     1623.03     74.80 o 
  -4   2  22     1384.55     1436.26     57.22 o 
  -3   2  22      782.70      821.23     43.24 o 
  -2   2  22       78.81       80.54     18.97 o 
  -1   2  22     1709.96     1632.49     63.19 o 
   0   2  22      154.73      124.57     18.45 o 
   1   2  22     1809.38     1761.46     63.98 o 
   2   2  22       94.05      111.29     19.63 o 
   3   2  22      905.69      902.42     43.07 o 
   4   2  22     1281.37     1355.18     65.49 o 
   5   2  22     1638.50     1690.63     75.25 o 
  -5   3  22     1182.79     1280.85     71.03 o 
  -4   3  22      459.13      536.52     45.96 o 
  -3   3  22       55.71       42.75     23.72 o 
  -2   3  22     1837.20     1844.95     68.72 o 
  -1   3  22      629.69      652.27     38.30 o 
   0   3  22     4511.78     4301.76    130.33 o 
   1   3  22      745.64      814.55     39.19 o 
   2   3  22     1905.64     1926.06     69.58 o 
   3   3  22       38.19       46.06     17.88 o 
   4   3  22      434.11      438.04     33.56 o 
   5   3  22     1134.68     1106.94     62.57 o 
  -4   4  22      609.88      673.74     52.75 o 
  -3   4  22      139.39      135.86     29.50 o 
  -2   4  22      370.42      415.32     40.96 o 
  -1   4  22     1472.76     1381.35     68.97 o 
   0   4  22      553.72      539.70     45.05 o 
   1   4  22     1165.00     1071.88     50.38 o 
   2   4  22      411.93      381.03     30.23 o 
   3   4  22      196.81      171.86     23.55 o 
   4   4  22      533.81      530.12     43.34 o 
  -3   5  22      288.38      268.66     36.29 o 
  -2   5  22     1038.10     1083.46     86.49 o 
  -1   5  22      485.15      528.72     46.14 o 
   0   5  22     2690.29     2611.30    112.82 o 
   1   5  22      476.05      524.86     85.57 o 
   2   5  22      915.89      985.69     75.45 o 
   3   5  22      239.13      195.43     32.20 o 
  -2   6  22       15.79       16.85     23.83 o 
  -1   6  22      939.00      889.57     61.27 o 
   0   6  22     1406.34     1263.00     70.66 o 
   1   6  22      964.49      998.08     61.07 o 
   2   6  22        2.43        5.40     23.78 o 
   1   0  23     3201.33     3044.91     86.26 o 
   2   0  23      664.27      578.46     31.87 o 
   3   0  23     1761.22     1811.06     79.78 o 
   4   0  23       50.14       46.69     22.08 o 
  -4   1  23       64.79       39.97     20.87 o 
  -3   1  23      182.69      201.81     25.27 o 
  -2   1  23     5138.38     5109.02    150.39 o 
  -1   1  23      534.74      626.58     32.48 o 
   0   1  23       38.95       23.66     15.16 o 
   1   1  23      461.00      468.43     29.38 o 
   2   1  23     4823.59     5028.35    149.77 o 
   3   1  23      232.30      265.78     30.09 o 
   4   1  23      160.66      152.76     25.55 o 
  -3   2  23      859.68      871.32     43.96 o 
  -2   2  23      391.51      379.62     31.06 o 
  -1   2  23     1815.97     1671.81     63.38 o 
   0   2  23     4067.72     3849.39    104.05 o 
   1   2  23     1734.70     1615.98     73.10 o 
   2   2  23      423.10      377.17     31.28 o 
   3   2  23      876.17      794.99     42.32 o 
  -3   3  23      867.75      844.15     55.09 o 
  -2   3  23     1065.21     1119.01     65.80 o 
  -1   3  23     2598.45     2628.19     89.92 o 
   0   3  23      521.89      512.46     34.09 o 
   1   3  23     2631.63     2735.33     90.51 o 
   2   3  23     1096.29     1141.94     50.83 o 
   3   3  23      723.53      671.23     40.34 o 
  -2   4  23        1.18       12.61     22.88 o 
  -1   4  23       27.41       29.73     23.41 o 
   0   4  23     3305.81     3183.31    131.60 o 
   1   4  23       34.54       41.28     24.24 o 
   2   4  23        3.79        3.07     15.99 o 
   0   0  24     1398.18     1617.45     79.89 o 
   1   0  24      473.13      418.68     29.49 o 
  -1   1  24        0.07       28.77     15.56 o 
   0   1  24     1219.68     1155.31     45.86 o 
   1   1  24        8.84       13.80     15.79 o 
   0   2  24      498.57      522.87     31.17 o 
                                                 
